# Supplementary material for: Unique TCR loci architecture in newts: TRA and TRD separation in Pleurodeles waltl
Source: Front Immunol. 2025 Nov 28;16:1696217. doi: 10.3389/fimmu.2025.1696217 (PMC12698447; doi:10.3389/fimmu.2025.1696217)
Supplement: Supplementary file 1 [file DataSheet1.zip]

Archive with 1 entries (1 files):
- Hap1_TR_annotation.gff
