# Supplementary material for: Unique TCR loci architecture in newts: TRA and TRD separation in Pleurodeles waltl
Source: Front Immunol. 2025 Nov 28;16:1696217. doi: 10.3389/fimmu.2025.1696217 (PMC12698447; doi:10.3389/fimmu.2025.1696217)
Supplement: Supplementary file 1 [file DataSheet1.zip › Hap1_TR_annotation.gff]

##gff-version	3
manual_scaffold_2a	.	SO:0002134	611944613	611944781	0	-	.	name=TRGC|F EX3;strand=-;chrom=manual_scaffold_2a
manual_scaffold_2a	.	SO:0002134	611948900	611948989	0	-	.	name=TRGC|F EX2;strand=-;chrom=manual_scaffold_2a
manual_scaffold_2a	.	SO:0002134	611956339	611956656	0	-	.	name=TRGC|F EX1;strand=-;chrom=manual_scaffold_2a
manual_scaffold_2a	.	SO:0000162	611988497	611988498	0	-	.	name=TRGJ2|F DONOR-SPLICE;strand=-;chrom=manual_scaffold_2a
manual_scaffold_2a	.	SO:0002136	611988499	611988546	0	-	.	name=TRGJ2|F J-EXON;strand=-;chrom=manual_scaffold_2a
manual_scaffold_2a	.	SO:0000301	611988547	611988574	0	-	.	name=TRGJ2|F J-RS;strand=-;chrom=manual_scaffold_2a
manual_scaffold_2a	.	SO:0000162	611999391	611999392	0	-	.	name=TRGJ1|F DONOR-SPLICE;strand=-;chrom=manual_scaffold_2a
manual_scaffold_2a	.	SO:0002136	611999393	611999449	0	-	.	name=TRGJ1|F J-EXON;strand=-;chrom=manual_scaffold_2a
manual_scaffold_2a	.	SO:0000301	611999450	611999477	0	-	.	name=TRGJ1|F J-RS;strand=-;chrom=manual_scaffold_2a
manual_scaffold_2a	.	SO:0000301	612087546	612087584	0	-	.	name=TRGV3-1|F V-RS;strand=-;chrom=manual_scaffold_2a
manual_scaffold_2a	.	SO:0002137	612087585	612087898	0	-	.	name=TRGV3-1|F V-EXON;strand=-;chrom=manual_scaffold_2a
manual_scaffold_2a	.	SO:0002137	612087585	612087887	0	-	.	name=TRGV3-1|F V-REGION;strand=-;chrom=manual_scaffold_2a
manual_scaffold_2a	.	SO:0000162	612087899	612087900	0	-	.	name=TRGV3-1|F ACCEPTOR-SPLICE;strand=-;chrom=manual_scaffold_2a
manual_scaffold_2a	.	SO:0000162	612087981	612087982	0	-	.	name=TRGV3-1|F DONOR-SPLICE;strand=-;chrom=manual_scaffold_2a
manual_scaffold_2a	.	SO:0002137	612087983	612088025	0	-	.	name=TRGV3-1|F L-PART1;strand=-;chrom=manual_scaffold_2a
manual_scaffold_2a	.	SO:0000301	612172659	612172697	0	-	.	name=TRGV2-1|ORF V-RS;strand=-;chrom=manual_scaffold_2a
manual_scaffold_2a	.	SO:0002137	612172698	612173007	0	-	.	name=TRGV2-1|ORF V-EXON;strand=-;chrom=manual_scaffold_2a;note=SignalP fail
manual_scaffold_2a	.	SO:0000162	612173008	612173009	0	-	.	name=TRGV2-1|ORF ACCEPTOR-SPLICE;strand=-;chrom=manual_scaffold_2a
manual_scaffold_2a	.	SO:0000162	612173119	612173120	0	-	.	name=TRGV2-1|ORF DONOR-SPLICE;strand=-;chrom=manual_scaffold_2a
manual_scaffold_2a	.	SO:0002137	612173121	612173163	0	-	.	name=TRGV2-1|ORF L-PART1;strand=-;chrom=manual_scaffold_2a;note=SignalP fail
manual_scaffold_2a	.	SO:0000301	612313110	612313148	0	-	.	name=TRGV1-2|F V-RS;strand=-;chrom=manual_scaffold_2a
manual_scaffold_2a	.	SO:0002137	612313149	612313457	0	-	.	name=TRGV1-2|F V-EXON;strand=-;chrom=manual_scaffold_2a
manual_scaffold_2a	.	SO:0002137	612313149	612313449	0	-	.	name=TRGV1-2|F V-REGION;strand=-;chrom=manual_scaffold_2a
manual_scaffold_2a	.	SO:0000162	612313458	612313459	0	-	.	name=TRGV1-2|F ACCEPTOR-SPLICE;strand=-;chrom=manual_scaffold_2a
manual_scaffold_2a	.	SO:0000162	612313533	612313534	0	-	.	name=TRGV1-2|F DONOR-SPLICE;strand=-;chrom=manual_scaffold_2a
manual_scaffold_2a	.	SO:0002137	612313535	612313589	0	-	.	name=TRGV1-2|F L-PART1;strand=-;chrom=manual_scaffold_2a
manual_scaffold_2a	.	SO:0000301	612336605	612336643	0	-	.	name=TRGV1-1|F V-RS;strand=-;chrom=manual_scaffold_2a
manual_scaffold_2a	.	SO:0002137	612336644	612336952	0	-	.	name=TRGV1-1|F V-EXON;strand=-;chrom=manual_scaffold_2a
manual_scaffold_2a	.	SO:0002137	612336644	612336944	0	-	.	name=TRGV1-1|F V-REGION;strand=-;chrom=manual_scaffold_2a
manual_scaffold_2a	.	SO:0000162	612336953	612336954	0	-	.	name=TRGV1-1|F ACCEPTOR-SPLICE;strand=-;chrom=manual_scaffold_2a
manual_scaffold_2a	.	SO:0000162	612337028	612337029	0	-	.	name=TRGV1-1|F DONOR-SPLICE;strand=-;chrom=manual_scaffold_2a
manual_scaffold_2a	.	SO:0002137	612337030	612337084	0	-	.	name=TRGV1-1|F L-PART1;strand=-;chrom=manual_scaffold_2a
manual_scaffold_3b	.	SO:0002134	220001322	220001428	0	-	.	name=TRA1C|F EX3;strand=-;chrom=manual_scaffold_3b
manual_scaffold_3b	.	SO:0002134	220002127	220002180	0	-	.	name=TRA1C|F EX2;strand=-;chrom=manual_scaffold_3b
manual_scaffold_3b	.	SO:0002134	220004414	220004689	0	-	.	name=TRA1C|F EX1;strand=-;chrom=manual_scaffold_3b
manual_scaffold_3b	.	SO:0000162	220013141	220013142	0	-	.	name=TRA1J13|F DONOR-SPLICE;strand=-;chrom=manual_scaffold_3b
manual_scaffold_3b	.	SO:0002136	220013143	220013200	0	-	.	name=TRA1J13|F J-EXON;strand=-;chrom=manual_scaffold_3b
manual_scaffold_3b	.	SO:0000301	220013201	220013228	0	-	.	name=TRA1J13|F J-RS;strand=-;chrom=manual_scaffold_3b
manual_scaffold_3b	.	SO:0000162	220020843	220020844	0	-	.	name=TRA1J12|F DONOR-SPLICE;strand=-;chrom=manual_scaffold_3b
manual_scaffold_3b	.	SO:0002136	220020845	220020902	0	-	.	name=TRA1J12|F J-EXON;strand=-;chrom=manual_scaffold_3b
manual_scaffold_3b	.	SO:0000301	220020903	220020930	0	-	.	name=TRA1J12|F J-RS;strand=-;chrom=manual_scaffold_3b
manual_scaffold_3b	.	SO:0000162	220025576	220025577	0	-	.	name=TRA1J11|F DONOR-SPLICE;strand=-;chrom=manual_scaffold_3b
manual_scaffold_3b	.	SO:0002136	220025578	220025640	0	-	.	name=TRA1J11|F J-EXON;strand=-;chrom=manual_scaffold_3b
manual_scaffold_3b	.	SO:0000301	220025641	220025668	0	-	.	name=TRA1J11|F J-RS;strand=-;chrom=manual_scaffold_3b
manual_scaffold_3b	.	SO:0000162	220029497	220029498	0	-	.	name=TRA1J10|F DONOR-SPLICE;strand=-;chrom=manual_scaffold_3b
manual_scaffold_3b	.	SO:0002136	220029499	220029555	0	-	.	name=TRA1J10|F J-EXON;strand=-;chrom=manual_scaffold_3b
manual_scaffold_3b	.	SO:0000301	220029556	220029583	0	-	.	name=TRA1J10|F J-RS;strand=-;chrom=manual_scaffold_3b
manual_scaffold_3b	.	SO:0000162	220034808	220034809	0	-	.	name=TRA1J9|F DONOR-SPLICE;strand=-;chrom=manual_scaffold_3b
manual_scaffold_3b	.	SO:0002136	220034810	220034870	0	-	.	name=TRA1J9|F J-EXON;strand=-;chrom=manual_scaffold_3b
manual_scaffold_3b	.	SO:0000301	220034871	220034898	0	-	.	name=TRA1J9|F J-RS;strand=-;chrom=manual_scaffold_3b
manual_scaffold_3b	.	SO:0000162	220041154	220041155	0	-	.	name=TRA1J8|F DONOR-SPLICE;strand=-;chrom=manual_scaffold_3b
manual_scaffold_3b	.	SO:0002136	220041156	220041212	0	-	.	name=TRA1J8|F J-EXON;strand=-;chrom=manual_scaffold_3b
manual_scaffold_3b	.	SO:0000301	220041213	220041240	0	-	.	name=TRA1J8|F J-RS;strand=-;chrom=manual_scaffold_3b
manual_scaffold_3b	.	SO:0000162	220049479	220049480	0	-	.	name=TRA1J7|F DONOR-SPLICE;strand=-;chrom=manual_scaffold_3b
manual_scaffold_3b	.	SO:0002136	220049481	220049543	0	-	.	name=TRA1J7|F J-EXON;strand=-;chrom=manual_scaffold_3b
manual_scaffold_3b	.	SO:0000301	220049544	220049571	0	-	.	name=TRA1J7|F J-RS;strand=-;chrom=manual_scaffold_3b
manual_scaffold_3b	.	SO:0000162	220052356	220052357	0	-	.	name=TRA1J6|F DONOR-SPLICE;strand=-;chrom=manual_scaffold_3b
manual_scaffold_3b	.	SO:0002136	220052358	220052417	0	-	.	name=TRA1J6|F J-EXON;strand=-;chrom=manual_scaffold_3b
manual_scaffold_3b	.	SO:0000301	220052418	220052445	0	-	.	name=TRA1J6|F J-RS;strand=-;chrom=manual_scaffold_3b
manual_scaffold_3b	.	SO:0000162	220058078	220058079	0	-	.	name=TRA1J5|F DONOR-SPLICE;strand=-;chrom=manual_scaffold_3b
manual_scaffold_3b	.	SO:0002136	220058080	220058135	0	-	.	name=TRA1J5|F J-EXON;strand=-;chrom=manual_scaffold_3b
manual_scaffold_3b	.	SO:0000301	220058136	220058163	0	-	.	name=TRA1J5|F J-RS;strand=-;chrom=manual_scaffold_3b
manual_scaffold_3b	.	SO:0000162	220059471	220059472	0	-	.	name=TRA1J4|F DONOR-SPLICE;strand=-;chrom=manual_scaffold_3b
manual_scaffold_3b	.	SO:0002136	220059473	220059535	0	-	.	name=TRA1J4|F J-EXON;strand=-;chrom=manual_scaffold_3b
manual_scaffold_3b	.	SO:0000301	220059536	220059563	0	-	.	name=TRA1J4|F J-RS;strand=-;chrom=manual_scaffold_3b
manual_scaffold_3b	.	SO:0000162	220065278	220065279	0	-	.	name=TRA1J3|F DONOR-SPLICE;strand=-;chrom=manual_scaffold_3b
manual_scaffold_3b	.	SO:0002136	220065280	220065342	0	-	.	name=TRA1J3|F J-EXON;strand=-;chrom=manual_scaffold_3b
manual_scaffold_3b	.	SO:0000301	220065343	220065370	0	-	.	name=TRA1J3|F J-RS;strand=-;chrom=manual_scaffold_3b
manual_scaffold_3b	.	SO:0000162	220067533	220067534	0	-	.	name=TRA1J2|F DONOR-SPLICE;strand=-;chrom=manual_scaffold_3b
manual_scaffold_3b	.	SO:0002136	220067535	220067593	0	-	.	name=TRA1J2|F J-EXON;strand=-;chrom=manual_scaffold_3b
manual_scaffold_3b	.	SO:0000301	220067594	220067621	0	-	.	name=TRA1J2|F J-RS;strand=-;chrom=manual_scaffold_3b
manual_scaffold_3b	.	SO:0000162	220068384	220068385	0	-	.	name=TRA1J1|F DONOR-SPLICE;strand=-;chrom=manual_scaffold_3b
manual_scaffold_3b	.	SO:0002136	220068386	220068444	0	-	.	name=TRA1J1|F J-EXON;strand=-;chrom=manual_scaffold_3b
manual_scaffold_3b	.	SO:0000301	220068445	220068472	0	-	.	name=TRA1J1|F J-RS;strand=-;chrom=manual_scaffold_3b
manual_scaffold_3b	.	SO:0000301	220221678	220221716	0	-	.	name=TRA1V4-1|F V-RS;strand=-;chrom=manual_scaffold_3b
manual_scaffold_3b	.	SO:0002137	220221717	220222031	0	-	.	name=TRA1V4-1|F V-EXON;strand=-;chrom=manual_scaffold_3b
manual_scaffold_3b	.	SO:0002137	220221717	220222020	0	-	.	name=TRA1V4-1|F V-REGION;strand=-;chrom=manual_scaffold_3b
manual_scaffold_3b	.	SO:0000162	220222032	220222033	0	-	.	name=TRA1V4-1|F ACCEPTOR-SPLICE;strand=-;chrom=manual_scaffold_3b
manual_scaffold_3b	.	SO:0000162	220222109	220222110	0	-	.	name=TRA1V4-1|F DONOR-SPLICE;strand=-;chrom=manual_scaffold_3b
manual_scaffold_3b	.	SO:0002137	220222111	220222156	0	-	.	name=TRA1V4-1|F L-PART1;strand=-;chrom=manual_scaffold_3b
manual_scaffold_3b	.	SO:0000301	220315449	220315487	0	-	.	name=TRA1V3-1|F V-RS;strand=-;chrom=manual_scaffold_3b
manual_scaffold_3b	.	SO:0002137	220315488	220315770	0	-	.	name=TRA1V3-1|F V-EXON;strand=-;chrom=manual_scaffold_3b
manual_scaffold_3b	.	SO:0002137	220315488	220315756	0	-	.	name=TRA1V3-1|F V-REGION;strand=-;chrom=manual_scaffold_3b
manual_scaffold_3b	.	SO:0000162	220315771	220315772	0	-	.	name=TRA1V3-1|F ACCEPTOR-SPLICE;strand=-;chrom=manual_scaffold_3b
manual_scaffold_3b	.	SO:0000162	220316434	220316435	0	-	.	name=TRA1V3-1|F DONOR-SPLICE;strand=-;chrom=manual_scaffold_3b
manual_scaffold_3b	.	SO:0002137	220316436	220316481	0	-	.	name=TRA1V3-1|F L-PART1;strand=-;chrom=manual_scaffold_3b
manual_scaffold_3b	.	SO:0000301	220463014	220463052	0	-	.	name=TRA1V2-2|F V-RS;strand=-;chrom=manual_scaffold_3b
manual_scaffold_3b	.	SO:0002137	220463053	220463346	0	-	.	name=TRA1V2-2|F V-EXON;strand=-;chrom=manual_scaffold_3b
manual_scaffold_3b	.	SO:0002137	220463053	220463332	0	-	.	name=TRA1V2-2|F V-REGION;strand=-;chrom=manual_scaffold_3b
manual_scaffold_3b	.	SO:0000162	220463347	220463348	0	-	.	name=TRA1V2-2|F ACCEPTOR-SPLICE;strand=-;chrom=manual_scaffold_3b
manual_scaffold_3b	.	SO:0000162	220463914	220463915	0	-	.	name=TRA1V2-2|F DONOR-SPLICE;strand=-;chrom=manual_scaffold_3b
manual_scaffold_3b	.	SO:0002137	220463916	220463955	0	-	.	name=TRA1V2-2|F L-PART1;strand=-;chrom=manual_scaffold_3b
manual_scaffold_3b	.	SO:0000301	220511313	220511351	0	-	.	name=TRA1V1-11|F V-RS;strand=-;chrom=manual_scaffold_3b
manual_scaffold_3b	.	SO:0002137	220511352	220511634	0	-	.	name=TRA1V1-11|F V-EXON;strand=-;chrom=manual_scaffold_3b
manual_scaffold_3b	.	SO:0002137	220511352	220511623	0	-	.	name=TRA1V1-11|F V-REGION;strand=-;chrom=manual_scaffold_3b
manual_scaffold_3b	.	SO:0000162	220511635	220511636	0	-	.	name=TRA1V1-11|F ACCEPTOR-SPLICE;strand=-;chrom=manual_scaffold_3b
manual_scaffold_3b	.	SO:0000162	220511822	220511823	0	-	.	name=TRA1V1-11|F DONOR-SPLICE;strand=-;chrom=manual_scaffold_3b
manual_scaffold_3b	.	SO:0002137	220511824	220511863	0	-	.	name=TRA1V1-11|F L-PART1;strand=-;chrom=manual_scaffold_3b
manual_scaffold_3b	.	SO:0000301	220547320	220547358	0	-	.	name=TRA1V1-10|F V-RS;strand=-;chrom=manual_scaffold_3b
manual_scaffold_3b	.	SO:0002137	220547359	220547641	0	-	.	name=TRA1V1-10|F V-EXON;strand=-;chrom=manual_scaffold_3b
manual_scaffold_3b	.	SO:0002137	220547359	220547630	0	-	.	name=TRA1V1-10|F V-REGION;strand=-;chrom=manual_scaffold_3b
manual_scaffold_3b	.	SO:0000162	220547642	220547643	0	-	.	name=TRA1V1-10|F ACCEPTOR-SPLICE;strand=-;chrom=manual_scaffold_3b
manual_scaffold_3b	.	SO:0000162	220547829	220547830	0	-	.	name=TRA1V1-10|F DONOR-SPLICE;strand=-;chrom=manual_scaffold_3b
manual_scaffold_3b	.	SO:0002137	220547831	220547870	0	-	.	name=TRA1V1-10|F L-PART1;strand=-;chrom=manual_scaffold_3b
manual_scaffold_3b	.	SO:0000301	220551744	220551782	0	-	.	name=TRA1V1-9|F V-RS;strand=-;chrom=manual_scaffold_3b
manual_scaffold_3b	.	SO:0002137	220551783	220552065	0	-	.	name=TRA1V1-9|F V-EXON;strand=-;chrom=manual_scaffold_3b
manual_scaffold_3b	.	SO:0002137	220551783	220552054	0	-	.	name=TRA1V1-9|F V-REGION;strand=-;chrom=manual_scaffold_3b
manual_scaffold_3b	.	SO:0000162	220552066	220552067	0	-	.	name=TRA1V1-9|F ACCEPTOR-SPLICE;strand=-;chrom=manual_scaffold_3b
manual_scaffold_3b	.	SO:0000162	220552253	220552254	0	-	.	name=TRA1V1-9|F DONOR-SPLICE;strand=-;chrom=manual_scaffold_3b
manual_scaffold_3b	.	SO:0002137	220552255	220552294	0	-	.	name=TRA1V1-9|F L-PART1;strand=-;chrom=manual_scaffold_3b
manual_scaffold_3b	.	SO:0000301	220556115	220556153	0	-	.	name=TRA1V1-8|F V-RS;strand=-;chrom=manual_scaffold_3b
manual_scaffold_3b	.	SO:0002137	220556154	220556424	0	-	.	name=TRA1V1-8|F V-EXON;strand=-;chrom=manual_scaffold_3b
manual_scaffold_3b	.	SO:0002137	220556154	220556407	0	-	.	name=TRA1V1-8|F V-REGION;strand=-;chrom=manual_scaffold_3b
manual_scaffold_3b	.	SO:0000162	220556425	220556426	0	-	.	name=TRA1V1-8|F ACCEPTOR-SPLICE;strand=-;chrom=manual_scaffold_3b
manual_scaffold_3b	.	SO:0000162	220556625	220556626	0	-	.	name=TRA1V1-8|F DONOR-SPLICE;strand=-;chrom=manual_scaffold_3b
manual_scaffold_3b	.	SO:0002137	220556627	220556666	0	-	.	name=TRA1V1-8|F L-PART1;strand=-;chrom=manual_scaffold_3b
manual_scaffold_3b	.	SO:0000301	220591470	220591508	0	-	.	name=TRA1V1-7|F V-RS;strand=-;chrom=manual_scaffold_3b
manual_scaffold_3b	.	SO:0002137	220591509	220591791	0	-	.	name=TRA1V1-7|F V-EXON;strand=-;chrom=manual_scaffold_3b
manual_scaffold_3b	.	SO:0002137	220591509	220591780	0	-	.	name=TRA1V1-7|F V-REGION;strand=-;chrom=manual_scaffold_3b
manual_scaffold_3b	.	SO:0000162	220591792	220591793	0	-	.	name=TRA1V1-7|F ACCEPTOR-SPLICE;strand=-;chrom=manual_scaffold_3b
manual_scaffold_3b	.	SO:0000162	220591979	220591980	0	-	.	name=TRA1V1-7|F DONOR-SPLICE;strand=-;chrom=manual_scaffold_3b
manual_scaffold_3b	.	SO:0002137	220591981	220592020	0	-	.	name=TRA1V1-7|F L-PART1;strand=-;chrom=manual_scaffold_3b
manual_scaffold_3b	.	SO:0000301	220595894	220595932	0	-	.	name=TRA1V1-6|F V-RS;strand=-;chrom=manual_scaffold_3b
manual_scaffold_3b	.	SO:0002137	220595933	220596215	0	-	.	name=TRA1V1-6|F V-EXON;strand=-;chrom=manual_scaffold_3b
manual_scaffold_3b	.	SO:0002137	220595933	220596204	0	-	.	name=TRA1V1-6|F V-REGION;strand=-;chrom=manual_scaffold_3b
manual_scaffold_3b	.	SO:0000162	220596216	220596217	0	-	.	name=TRA1V1-6|F ACCEPTOR-SPLICE;strand=-;chrom=manual_scaffold_3b
manual_scaffold_3b	.	SO:0000162	220596403	220596404	0	-	.	name=TRA1V1-6|F DONOR-SPLICE;strand=-;chrom=manual_scaffold_3b
manual_scaffold_3b	.	SO:0002137	220596405	220596444	0	-	.	name=TRA1V1-6|F L-PART1;strand=-;chrom=manual_scaffold_3b
manual_scaffold_3b	.	SO:0000301	220682867	220682905	0	-	.	name=TRA1V2-1|F V-RS;strand=-;chrom=manual_scaffold_3b
manual_scaffold_3b	.	SO:0002137	220682906	220683199	0	-	.	name=TRA1V2-1|F V-EXON;strand=-;chrom=manual_scaffold_3b
manual_scaffold_3b	.	SO:0002137	220682906	220683185	0	-	.	name=TRA1V2-1|F V-REGION;strand=-;chrom=manual_scaffold_3b
manual_scaffold_3b	.	SO:0000162	220683200	220683201	0	-	.	name=TRA1V2-1|F ACCEPTOR-SPLICE;strand=-;chrom=manual_scaffold_3b
manual_scaffold_3b	.	SO:0000162	220683568	220683569	0	-	.	name=TRA1V2-1|F DONOR-SPLICE;strand=-;chrom=manual_scaffold_3b
manual_scaffold_3b	.	SO:0002137	220683570	220683609	0	-	.	name=TRA1V2-1|F L-PART1;strand=-;chrom=manual_scaffold_3b
manual_scaffold_3b	.	SO:0000301	220939959	220939997	0	-	.	name=TRA1V1-5|P V-RS;strand=-;chrom=manual_scaffold_3b
manual_scaffold_3b	.	SO:0002137	220939998	220940278	0	-	.	name=TRA1V1-5|P V-EXON;strand=-;chrom=manual_scaffold_3b;note=stop codon
manual_scaffold_3b	.	SO:0000162	220940279	220940280	0	-	.	name=TRA1V1-5|P ACCEPTOR-SPLICE;strand=-;chrom=manual_scaffold_3b
manual_scaffold_3b	.	SO:0000162	220940457	220940458	0	-	.	name=TRA1V1-5|P DONOR-SPLICE;strand=-;chrom=manual_scaffold_3b
manual_scaffold_3b	.	SO:0002137	220940459	220940498	0	-	.	name=TRA1V1-5|P L-PART1;strand=-;chrom=manual_scaffold_3b
manual_scaffold_3b	.	SO:0000301	220944866	220944904	0	-	.	name=TRA1V1-4|ORF V-RS;strand=-;chrom=manual_scaffold_3b
manual_scaffold_3b	.	SO:0002137	220944905	220945190	0	-	.	name=TRA1V1-4|ORF V-EXON;strand=-;chrom=manual_scaffold_3b;note=SD not confirmed | leader not mapped | SA atypical
manual_scaffold_3b	.	SO:0000162	220945191	220945192	0	-	.	name=TRA1V1-4|ORF ACCEPTOR-SPLICE;strand=-;chrom=manual_scaffold_3b;note=atypical SA
manual_scaffold_3b	.	SO:0000162	220946167	220946168	0	-	.	name=TRA1V1-4|ORF DONOR-SPLICE;strand=-;chrom=manual_scaffold_3b;note=not confirmed
manual_scaffold_3b	.	SO:0002137	220946169	220946211	0	-	.	name=TRA1V1-4|ORF L-PART1;strand=-;chrom=manual_scaffold_3b;note=not confirmed SD | not mapped
manual_scaffold_3b	.	SO:0000301	220974372	220974410	0	-	.	name=TRA1V1-3|F V-RS;strand=-;chrom=manual_scaffold_3b
manual_scaffold_3b	.	SO:0002137	220974411	220974693	0	-	.	name=TRA1V1-3|F V-EXON;strand=-;chrom=manual_scaffold_3b
manual_scaffold_3b	.	SO:0002137	220974411	220974688	0	-	.	name=TRA1V1-3|F V-REGION;strand=-;chrom=manual_scaffold_3b
manual_scaffold_3b	.	SO:0000162	220974694	220974695	0	-	.	name=TRA1V1-3|F ACCEPTOR-SPLICE;strand=-;chrom=manual_scaffold_3b
manual_scaffold_3b	.	SO:0000162	220974882	220974883	0	-	.	name=TRA1V1-3|F DONOR-SPLICE;strand=-;chrom=manual_scaffold_3b
manual_scaffold_3b	.	SO:0002137	220974884	220974926	0	-	.	name=TRA1V1-3|F L-PART1;strand=-;chrom=manual_scaffold_3b
manual_scaffold_3b	.	SO:0000301	220978592	220978630	0	-	.	name=TRA1V1-2|F V-RS;strand=-;chrom=manual_scaffold_3b
manual_scaffold_3b	.	SO:0002137	220978631	220978913	0	-	.	name=TRA1V1-2|F V-EXON;strand=-;chrom=manual_scaffold_3b
manual_scaffold_3b	.	SO:0002137	220978631	220978908	0	-	.	name=TRA1V1-2|F V-REGION;strand=-;chrom=manual_scaffold_3b
manual_scaffold_3b	.	SO:0000162	220978914	220978915	0	-	.	name=TRA1V1-2|F ACCEPTOR-SPLICE;strand=-;chrom=manual_scaffold_3b
manual_scaffold_3b	.	SO:0000162	220979102	220979103	0	-	.	name=TRA1V1-2|F DONOR-SPLICE;strand=-;chrom=manual_scaffold_3b;note=not confirmed SD
manual_scaffold_3b	.	SO:0002137	220979104	220979146	0	-	.	name=TRA1V1-2|F L-PART1;strand=-;chrom=manual_scaffold_3b
manual_scaffold_3b	.	SO:0000301	221008397	221008435	0	-	.	name=TRA1V1-1|ORF V-RS;strand=-;chrom=manual_scaffold_3b
manual_scaffold_3b	.	SO:0002137	221008436	221008718	0	-	.	name=TRA1V1-1|ORF V-EXON;strand=-;chrom=manual_scaffold_3b;note=no leader peptide
manual_scaffold_3b	.	SO:0000162	221008719	221008720	0	-	.	name=TRA1V1-1|ORF ACCEPTOR-SPLICE;strand=-;chrom=manual_scaffold_3b
manual_scaffold_3b	.	SO:0000162	221009050	221009051	0	-	.	name=TRA1V1-1|ORF DONOR-SPLICE;strand=-;chrom=manual_scaffold_3b
manual_scaffold_3b	.	SO:0002137	221009052	221009097	0	-	.	name=TRA1V1-1|ORF L-PART1;strand=-;chrom=manual_scaffold_3b
manual_scaffold_4a	.	SO:0002134	1329156	1329263	0	-	.	name=TRA2C|F EX3;strand=-;chrom=manual_scaffold_4a
manual_scaffold_4a	.	SO:0002134	1329961	1330015	0	-	.	name=TRA2C|F EX2;strand=-;chrom=manual_scaffold_4a
manual_scaffold_4a	.	SO:0002134	1332373	1332647	0	-	.	name=TRA2C|F EX1;strand=-;chrom=manual_scaffold_4a
manual_scaffold_4a	.	SO:0000162	1341945	1341946	.	-	.	name=TRA2J17|F DONOR-SPLICE;strand=-;chrom=manual_scaffold_4a
manual_scaffold_4a	.	SO:0002136	1341947	1342006	0	-	.	name=TRA2J17|F J-EXON;strand=-;chrom=manual_scaffold_4a
manual_scaffold_4a	.	SO:0000301	1342007	1342034	.	-	.	name=TRA2J17|F J-RS;strand=-;chrom=manual_scaffold_4a
manual_scaffold_4a	.	SO:0000162	1349216	1349217	.	-	.	name=TRA2J16|F DONOR-SPLICE;strand=-;chrom=manual_scaffold_4a
manual_scaffold_4a	.	SO:0002136	1349218	1349275	0	-	.	name=TRA2J16|F J-EXON;strand=-;chrom=manual_scaffold_4a
manual_scaffold_4a	.	SO:0000301	1349276	1349303	.	-	.	name=TRA2J16|F J-RS;strand=-;chrom=manual_scaffold_4a
manual_scaffold_4a	.	SO:0000162	1356970	1356971	.	-	.	name=TRA2J15|F DONOR-SPLICE;strand=-;chrom=manual_scaffold_4a
manual_scaffold_4a	.	SO:0002136	1356972	1357028	0	-	.	name=TRA2J15|F J-EXON;strand=-;chrom=manual_scaffold_4a
manual_scaffold_4a	.	SO:0000301	1357029	1357056	.	-	.	name=TRA2J15|F J-RS;strand=-;chrom=manual_scaffold_4a
manual_scaffold_4a	.	SO:0000162	1360728	1360729	.	-	.	name=TRA2J14|F DONOR-SPLICE;strand=-;chrom=manual_scaffold_4a
manual_scaffold_4a	.	SO:0002136	1360730	1360787	0	-	.	name=TRA2J14|F J-EXON;strand=-;chrom=manual_scaffold_4a
manual_scaffold_4a	.	SO:0000301	1360788	1360815	.	-	.	name=TRA2J14|F J-RS;strand=-;chrom=manual_scaffold_4a
manual_scaffold_4a	.	SO:0000162	1366696	1366697	.	-	.	name=TRA2J13|F DONOR-SPLICE;strand=-;chrom=manual_scaffold_4a
manual_scaffold_4a	.	SO:0002136	1366698	1366757	0	-	.	name=TRA2J13|F J-EXON;strand=-;chrom=manual_scaffold_4a
manual_scaffold_4a	.	SO:0000301	1366758	1366785	.	-	.	name=TRA2J13|F J-RS;strand=-;chrom=manual_scaffold_4a
manual_scaffold_4a	.	SO:0000162	1372006	1372007	.	-	.	name=TRA2J12|F DONOR-SPLICE;strand=-;chrom=manual_scaffold_4a
manual_scaffold_4a	.	SO:0002136	1372008	1372064	0	-	.	name=TRA2J12|F J-EXON;strand=-;chrom=manual_scaffold_4a
manual_scaffold_4a	.	SO:0000301	1372065	1372092	.	-	.	name=TRA2J12|F J-RS;strand=-;chrom=manual_scaffold_4a
manual_scaffold_4a	.	SO:0000162	1374067	1374068	.	-	.	name=TRA2J11|F DONOR-SPLICE;strand=-;chrom=manual_scaffold_4a
manual_scaffold_4a	.	SO:0002136	1374069	1374129	0	-	.	name=TRA2J11|F J-EXON;strand=-;chrom=manual_scaffold_4a
manual_scaffold_4a	.	SO:0000301	1374130	1374157	.	-	.	name=TRA2J11|F J-RS;strand=-;chrom=manual_scaffold_4a
manual_scaffold_4a	.	SO:0000162	1376337	1376338	.	-	.	name=TRA2J10|F DONOR-SPLICE;strand=-;chrom=manual_scaffold_4a
manual_scaffold_4a	.	SO:0002136	1376339	1376401	0	-	.	name=TRA2J10|F J-EXON;strand=-;chrom=manual_scaffold_4a
manual_scaffold_4a	.	SO:0000301	1376402	1376429	.	-	.	name=TRA2J10|F J-RS;strand=-;chrom=manual_scaffold_4a
manual_scaffold_4a	.	SO:0000162	1381685	1381686	.	-	.	name=TRA2J9|F DONOR-SPLICE;strand=-;chrom=manual_scaffold_4a
manual_scaffold_4a	.	SO:0002136	1381687	1381743	0	-	.	name=TRA2J9|F J-EXON;strand=-;chrom=manual_scaffold_4a
manual_scaffold_4a	.	SO:0000301	1381744	1381771	.	-	.	name=TRA2J9|F J-RS;strand=-;chrom=manual_scaffold_4a
manual_scaffold_4a	.	SO:0000162	1387382	1387383	.	-	.	name=TRA2J8|F DONOR-SPLICE;strand=-;chrom=manual_scaffold_4a
manual_scaffold_4a	.	SO:0002136	1387384	1387446	0	-	.	name=TRA2J8|F J-EXON;strand=-;chrom=manual_scaffold_4a
manual_scaffold_4a	.	SO:0000301	1387447	1387474	.	-	.	name=TRA2J8|F J-RS;strand=-;chrom=manual_scaffold_4a
manual_scaffold_4a	.	SO:0000162	1390957	1390958	.	-	.	name=TRA2J7|F DONOR-SPLICE;strand=-;chrom=manual_scaffold_4a
manual_scaffold_4a	.	SO:0002136	1390959	1391021	0	-	.	name=TRA2J7|F J-EXON;strand=-;chrom=manual_scaffold_4a
manual_scaffold_4a	.	SO:0000301	1391022	1391049	.	-	.	name=TRA2J7|F J-RS;strand=-;chrom=manual_scaffold_4a
manual_scaffold_4a	.	SO:0000162	1393222	1393223	.	-	.	name=TRA2J6|F DONOR-SPLICE;strand=-;chrom=manual_scaffold_4a
manual_scaffold_4a	.	SO:0002136	1393224	1393278	0	-	.	name=TRA2J6|F J-EXON;strand=-;chrom=manual_scaffold_4a
manual_scaffold_4a	.	SO:0000301	1393279	1393306	.	-	.	name=TRA2J6|F J-RS;strand=-;chrom=manual_scaffold_4a
manual_scaffold_4a	.	SO:0000162	1394777	1394778	.	-	.	name=TRA2J5|F DONOR-SPLICE;strand=-;chrom=manual_scaffold_4a
manual_scaffold_4a	.	SO:0002136	1394779	1394838	0	-	.	name=TRA2J5|F J-EXON;strand=-;chrom=manual_scaffold_4a
manual_scaffold_4a	.	SO:0000301	1394839	1394866	.	-	.	name=TRA2J5|F J-RS;strand=-;chrom=manual_scaffold_4a
manual_scaffold_4a	.	SO:0000162	1399029	1399030	.	-	.	name=TRA2J4|F DONOR-SPLICE;strand=-;chrom=manual_scaffold_4a
manual_scaffold_4a	.	SO:0002136	1399031	1399093	0	-	.	name=TRA2J4|F J-EXON;strand=-;chrom=manual_scaffold_4a
manual_scaffold_4a	.	SO:0000301	1399094	1399121	.	-	.	name=TRA2J4|F J-RS;strand=-;chrom=manual_scaffold_4a
manual_scaffold_4a	.	SO:0000162	1404012	1404013	.	-	.	name=TRA2J3|F DONOR-SPLICE;strand=-;chrom=manual_scaffold_4a
manual_scaffold_4a	.	SO:0002136	1404014	1404076	0	-	.	name=TRA2J3|F J-EXON;strand=-;chrom=manual_scaffold_4a
manual_scaffold_4a	.	SO:0000301	1404077	1404104	.	-	.	name=TRA2J3|F J-RS;strand=-;chrom=manual_scaffold_4a
manual_scaffold_4a	.	SO:0000162	1406041	1406042	.	-	.	name=TRA2J2|F DONOR-SPLICE;strand=-;chrom=manual_scaffold_4a
manual_scaffold_4a	.	SO:0002136	1406043	1406101	0	-	.	name=TRA2J2|F J-EXON;strand=-;chrom=manual_scaffold_4a
manual_scaffold_4a	.	SO:0000301	1406102	1406129	.	-	.	name=TRA2J2|F J-RS;strand=-;chrom=manual_scaffold_4a
manual_scaffold_4a	.	SO:0000162	1407816	1407817	.	-	.	name=TRA2J1|F DONOR-SPLICE;strand=-;chrom=manual_scaffold_4a
manual_scaffold_4a	.	SO:0002136	1407818	1407876	0	-	.	name=TRA2J1|F J-EXON;strand=-;chrom=manual_scaffold_4a
manual_scaffold_4a	.	SO:0000301	1407877	1407904	.	-	.	name=TRA2J1|F J-RS;strand=-;chrom=manual_scaffold_4a
manual_scaffold_4a	.	SO:0000301	1518515	1518553	0	-	.	name=TRA2V4-4|F V-RS;strand=-;chrom=manual_scaffold_4a
manual_scaffold_4a	.	SO:0002137	1518554	1518871	0	-	.	name=TRA2V4-4|F V-EXON;strand=-;chrom=manual_scaffold_4a
manual_scaffold_4a	.	SO:0002137	1518554	1518863	0	-	.	name=TRA2V4-4|F V-REGION;strand=-;chrom=manual_scaffold_4a
manual_scaffold_4a	.	SO:0000162	1518872	1518873	0	-	.	name=TRA2V4-4|F ACCEPTOR-SPLICE;strand=-;chrom=manual_scaffold_4a
manual_scaffold_4a	.	SO:0000162	1518946	1518947	0	-	.	name=TRA2V4-4|F DONOR-SPLICE;strand=-;chrom=manual_scaffold_4a
manual_scaffold_4a	.	SO:0002137	1518948	1518993	0	-	.	name=TRA2V4-4|F L-PART1;strand=-;chrom=manual_scaffold_4a
manual_scaffold_4a	.	SO:0000301	1550044	1550082	0	-	.	name=TRA2V4-3|P V-RS;strand=-;chrom=manual_scaffold_4a
manual_scaffold_4a	.	SO:0002137	1550083	1550397	0	-	.	name=TRA2V4-3|P V-EXON;strand=-;chrom=manual_scaffold_4a;note=mutation in start codon
manual_scaffold_4a	.	SO:0000162	1550398	1550399	0	-	.	name=TRA2V4-3|P ACCEPTOR-SPLICE;strand=-;chrom=manual_scaffold_4a
manual_scaffold_4a	.	SO:0000162	1550475	1550476	0	-	.	name=TRA2V4-3|P DONOR-SPLICE;strand=-;chrom=manual_scaffold_4a
manual_scaffold_4a	.	SO:0002137	1550477	1550522	0	-	.	name=TRA2V4-3|P L-PART1;strand=-;chrom=manual_scaffold_4a;note=mutation in start codon
manual_scaffold_4a	.	SO:0000301	1596859	1596896	0	-	.	name=TRA2V3-10|F V-RS;strand=-;chrom=manual_scaffold_4a
manual_scaffold_4a	.	SO:0002137	1596897	1597188	0	-	.	name=TRA2V3-10|F V-EXON;strand=-;chrom=manual_scaffold_4a
manual_scaffold_4a	.	SO:0002137	1596897	1597174	0	-	.	name=TRA2V3-10|F V-REGION;strand=-;chrom=manual_scaffold_4a
manual_scaffold_4a	.	SO:0000162	1597189	1597190	0	-	.	name=TRA2V3-10|F ACCEPTOR-SPLICE;strand=-;chrom=manual_scaffold_4a
manual_scaffold_4a	.	SO:0000162	1597794	1597795	.	-	.	name=TRA2V3-10|F DONOR-SPLICE;strand=-;chrom=manual_scaffold_4a
manual_scaffold_4a	.	SO:0002137	1597796	1597841	0	-	.	name=TRA2V3-10|F L-PART1;strand=-;chrom=manual_scaffold_4a
manual_scaffold_4a	.	SO:0000301	1629771	1629809	.	-	.	name=TRA2V4-2|F V-RS;strand=-;chrom=manual_scaffold_4a
manual_scaffold_4a	.	SO:0002137	1629810	1630124	0	-	.	name=TRA2V4-2|F V-EXON;strand=-;chrom=manual_scaffold_4a
manual_scaffold_4a	.	SO:0002137	1629810	1630113	0	-	.	name=TRA2V4-2|F V-REGION;strand=-;chrom=manual_scaffold_4a
manual_scaffold_4a	.	SO:0000162	1630125	1630126	0	-	.	name=TRA2V4-2|F ACCEPTOR-SPLICE;strand=-;chrom=manual_scaffold_4a
manual_scaffold_4a	.	SO:0000162	1630202	1630203	.	-	.	name=TRA2V4-2|F DONOR-SPLICE;strand=-;chrom=manual_scaffold_4a
manual_scaffold_4a	.	SO:0002137	1630204	1630249	0	-	.	name=TRA2V4-2|F L-PART1;strand=-;chrom=manual_scaffold_4a
manual_scaffold_4a	.	SO:0000301	1665998	1666035	0	-	.	name=TRA2V3-9|F V-RS;strand=-;chrom=manual_scaffold_4a
manual_scaffold_4a	.	SO:0002137	1666036	1666318	0	-	.	name=TRA2V3-9|F V-EXON;strand=-;chrom=manual_scaffold_4a
manual_scaffold_4a	.	SO:0002137	1666036	1666304	0	-	.	name=TRA2V3-9|F V-REGION;strand=-;chrom=manual_scaffold_4a
manual_scaffold_4a	.	SO:0000162	1666319	1666320	0	-	.	name=TRA2V3-9|F ACCEPTOR-SPLICE;strand=-;chrom=manual_scaffold_4a
manual_scaffold_4a	.	SO:0000162	1666914	1666915	.	-	.	name=TRA2V3-9|F DONOR-SPLICE;strand=-;chrom=manual_scaffold_4a
manual_scaffold_4a	.	SO:0002137	1666916	1666961	0	-	.	name=TRA2V3-9|F L-PART1;strand=-;chrom=manual_scaffold_4a
manual_scaffold_4a	.	SO:0000301	1733686	1733724	.	-	.	name=TRA2V4-1|F V-RS;strand=-;chrom=manual_scaffold_4a
manual_scaffold_4a	.	SO:0002137	1733725	1734039	0	-	.	name=TRA2V4-1|F V-EXON;strand=-;chrom=manual_scaffold_4a
manual_scaffold_4a	.	SO:0002137	1733725	1734028	0	-	.	name=TRA2V4-1|F V-REGION;strand=-;chrom=manual_scaffold_4a
manual_scaffold_4a	.	SO:0000162	1734040	1734041	0	-	.	name=TRA2V4-1|F ACCEPTOR-SPLICE;strand=-;chrom=manual_scaffold_4a
manual_scaffold_4a	.	SO:0000162	1734117	1734118	.	-	.	name=TRA2V4-1|F DONOR-SPLICE;strand=-;chrom=manual_scaffold_4a
manual_scaffold_4a	.	SO:0002137	1734119	1734164	0	-	.	name=TRA2V4-1|F L-PART1;strand=-;chrom=manual_scaffold_4a
manual_scaffold_4a	.	SO:0000301	1760198	1760236	.	-	.	name=TRA2V3-8|ORF V-RS;strand=-;chrom=manual_scaffold_4a
manual_scaffold_4a	.	SO:0002137	1760237	1760519	0	-	.	name=TRA2V3-8|ORF V-EXON;strand=-;chrom=manual_scaffold_4a;note=no start codon | RSS fail
manual_scaffold_4a	.	SO:0000162	1760520	1760521	.	-	.	name=TRA2V3-8|ORF ACCEPTOR-SPLICE;strand=-;chrom=manual_scaffold_4a
manual_scaffold_4a	.	SO:0000162	1761152	1761153	.	-	.	name=TRA2V3-8|ORF DONOR-SPLICE;strand=-;chrom=manual_scaffold_4a
manual_scaffold_4a	.	SO:0002137	1761154	1761199	0	-	.	name=TRA2V3-8|ORF L-PART1;strand=-;chrom=manual_scaffold_4a
manual_scaffold_4a	.	SO:0000301	1899548	1899586	.	-	.	name=TRA2V3-7|F V-RS;strand=-;chrom=manual_scaffold_4a
manual_scaffold_4a	.	SO:0002137	1899587	1899869	0	-	.	name=TRA2V3-7|F V-EXON;strand=-;chrom=manual_scaffold_4a
manual_scaffold_4a	.	SO:0002137	1899587	1899855	0	-	.	name=TRA2V3-7|F V-REGION;strand=-;chrom=manual_scaffold_4a
manual_scaffold_4a	.	SO:0000162	1899870	1899871	.	-	.	name=TRA2V3-7|F ACCEPTOR-SPLICE;strand=-;chrom=manual_scaffold_4a
manual_scaffold_4a	.	SO:0000162	1900902	1900903	.	-	.	name=TRA2V3-7|F DONOR-SPLICE;strand=-;chrom=manual_scaffold_4a
manual_scaffold_4a	.	SO:0002137	1900904	1900949	0	-	.	name=TRA2V3-7|F L-PART1;strand=-;chrom=manual_scaffold_4a
manual_scaffold_4a	.	SO:0000301	1945921	1945959	.	-	.	name=TRA2V1-9|F V-RS;strand=-;chrom=manual_scaffold_4a
manual_scaffold_4a	.	SO:0002137	1945960	1946242	0	-	.	name=TRA2V1-9|F V-EXON;strand=-;chrom=manual_scaffold_4a;note=not confirmeed SD
manual_scaffold_4a	.	SO:0002137	1945960	1946231	0	-	.	name=TRA2V1-9|F V-REGION;strand=-;chrom=manual_scaffold_4a
manual_scaffold_4a	.	SO:0000162	1946243	1946244	.	-	.	name=TRA2V1-9|F ACCEPTOR-SPLICE;strand=-;chrom=manual_scaffold_4a
manual_scaffold_4a	.	SO:0000162	1946434	1946435	.	-	.	name=TRA2V1-9|F DONOR-SPLICE;strand=-;chrom=manual_scaffold_4a
manual_scaffold_4a	.	SO:0002137	1946436	1946478	0	-	.	name=TRA2V1-9|F L-PART1;strand=-;chrom=manual_scaffold_4a
manual_scaffold_4a	.	SO:0000301	2000162	2000200	.	-	.	name=TRA2V3-6|F V-RS;strand=-;chrom=manual_scaffold_4a
manual_scaffold_4a	.	SO:0002137	2000201	2000483	0	-	.	name=TRA2V3-6|F V-EXON;strand=-;chrom=manual_scaffold_4a
manual_scaffold_4a	.	SO:0002137	2000201	2000469	0	-	.	name=TRA2V3-6|F V-REGION;strand=-;chrom=manual_scaffold_4a
manual_scaffold_4a	.	SO:0000162	2000484	2000485	.	-	.	name=TRA2V3-6|F ACCEPTOR-SPLICE;strand=-;chrom=manual_scaffold_4a
manual_scaffold_4a	.	SO:0000162	2001186	2001187	.	-	.	name=TRA2V3-6|F DONOR-SPLICE;strand=-;chrom=manual_scaffold_4a
manual_scaffold_4a	.	SO:0002137	2001188	2001233	0	-	.	name=TRA2V3-6|F L-PART1;strand=-;chrom=manual_scaffold_4a
manual_scaffold_4a	.	SO:0000301	2017700	2017738	.	-	.	name=TRA2V2-5|F V-RS;strand=-;chrom=manual_scaffold_4a
manual_scaffold_4a	.	SO:0002137	2017739	2018032	0	-	.	name=TRA2V2-5|F V-EXON;strand=-;chrom=manual_scaffold_4a
manual_scaffold_4a	.	SO:0002137	2017739	2018018	0	-	.	name=TRA2V2-5|F V-REGION;strand=-;chrom=manual_scaffold_4a
manual_scaffold_4a	.	SO:0000162	2018033	2018034	.	-	.	name=TRA2V2-5|F ACCEPTOR-SPLICE;strand=-;chrom=manual_scaffold_4a
manual_scaffold_4a	.	SO:0000162	2020370	2020371	.	-	.	name=TRA2V2-5|F DONOR-SPLICE;strand=-;chrom=manual_scaffold_4a
manual_scaffold_4a	.	SO:0002137	2020372	2020411	0	-	.	name=TRA2V2-5|F L-PART1;strand=-;chrom=manual_scaffold_4a
manual_scaffold_4a	.	SO:0000301	2068668	2068706	.	-	.	name=TRA2V3-5|F V-RS;strand=-;chrom=manual_scaffold_4a
manual_scaffold_4a	.	SO:0002137	2068707	2068989	0	-	.	name=TRA2V3-5|F V-EXON;strand=-;chrom=manual_scaffold_4a
manual_scaffold_4a	.	SO:0002137	2068707	2068975	0	-	.	name=TRA2V3-5|F V-REGION;strand=-;chrom=manual_scaffold_4a
manual_scaffold_4a	.	SO:0000162	2068990	2068991	.	-	.	name=TRA2V3-5|F ACCEPTOR-SPLICE;strand=-;chrom=manual_scaffold_4a
manual_scaffold_4a	.	SO:0000162	2070061	2070062	.	-	.	name=TRA2V3-5|F DONOR-SPLICE;strand=-;chrom=manual_scaffold_4a
manual_scaffold_4a	.	SO:0002137	2070063	2070108	0	-	.	name=TRA2V3-5|F L-PART1;strand=-;chrom=manual_scaffold_4a
manual_scaffold_4a	.	SO:0000301	2108128	2108166	.	-	.	name=TRA2V1-8|F V-RS;strand=-;chrom=manual_scaffold_4a
manual_scaffold_4a	.	SO:0002137	2108167	2108449	0	-	.	name=TRA2V1-8|F V-EXON;strand=-;chrom=manual_scaffold_4a
manual_scaffold_4a	.	SO:0002137	2108167	2108438	0	-	.	name=TRA2V1-8|F V-REGION;strand=-;chrom=manual_scaffold_4a
manual_scaffold_4a	.	SO:0000162	2108450	2108451	.	-	.	name=TRA2V1-8|F ACCEPTOR-SPLICE;strand=-;chrom=manual_scaffold_4a
manual_scaffold_4a	.	SO:0000162	2108641	2108642	.	-	.	name=TRA2V1-8|F DONOR-SPLICE;strand=-;chrom=manual_scaffold_4a
manual_scaffold_4a	.	SO:0002137	2108643	2108685	0	-	.	name=TRA2V1-8|F L-PART1;strand=-;chrom=manual_scaffold_4a
manual_scaffold_4a	.	SO:0000301	2166112	2166150	.	-	.	name=TRA2V3-4|F V-RS;strand=-;chrom=manual_scaffold_4a
manual_scaffold_4a	.	SO:0002137	2166151	2166421	0	-	.	name=TRA2V3-4|F V-EXON;strand=-;chrom=manual_scaffold_4a
manual_scaffold_4a	.	SO:0002137	2166151	2166407	0	-	.	name=TRA2V3-4|F V-REGION;strand=-;chrom=manual_scaffold_4a
manual_scaffold_4a	.	SO:0000162	2166422	2166423	.	-	.	name=TRA2V3-4|F ACCEPTOR-SPLICE;strand=-;chrom=manual_scaffold_4a
manual_scaffold_4a	.	SO:0000162	2167370	2167371	.	-	.	name=TRA2V3-4|F DONOR-SPLICE;strand=-;chrom=manual_scaffold_4a
manual_scaffold_4a	.	SO:0002137	2167372	2167417	0	-	.	name=TRA2V3-4|F L-PART1;strand=-;chrom=manual_scaffold_4a
manual_scaffold_4a	.	SO:0000301	2198249	2198287	.	-	.	name=TRA2V2-4|P V-RS;strand=-;chrom=manual_scaffold_4a
manual_scaffold_4a	.	SO:0002137	2198288	2198591	0	-	.	name=TRA2V2-4|P V-EXON;strand=-;chrom=manual_scaffold_4a
manual_scaffold_4a	.	SO:0000162	2198592	2198593	.	-	.	name=TRA2V2-4|P ACCEPTOR-SPLICE;strand=-;chrom=manual_scaffold_4a
manual_scaffold_4a	.	SO:0000162	2199793	2199794	.	-	.	name=TRA2V2-4|P DONOR-SPLICE;strand=-;chrom=manual_scaffold_4a
manual_scaffold_4a	.	SO:0002137	2199795	2199834	0	-	.	name=TRA2V2-4|P L-PART1;strand=-;chrom=manual_scaffold_4a
manual_scaffold_4a	.	SO:0000301	2296327	2296365	.	-	.	name=TRA2V1-7|F V-RS;strand=-;chrom=manual_scaffold_4a
manual_scaffold_4a	.	SO:0002137	2296366	2296648	0	-	.	name=TRA2V1-7|F V-EXON;strand=-;chrom=manual_scaffold_4a
manual_scaffold_4a	.	SO:0002137	2296366	2296643	0	-	.	name=TRA2V1-7|F V-REGION;strand=-;chrom=manual_scaffold_4a
manual_scaffold_4a	.	SO:0000162	2296649	2296650	.	-	.	name=TRA2V1-7|F ACCEPTOR-SPLICE;strand=-;chrom=manual_scaffold_4a
manual_scaffold_4a	.	SO:0000162	2296840	2296841	.	-	.	name=TRA2V1-7|F DONOR-SPLICE;strand=-;chrom=manual_scaffold_4a
manual_scaffold_4a	.	SO:0002137	2296842	2296884	0	-	.	name=TRA2V1-7|F L-PART1;strand=-;chrom=manual_scaffold_4a
manual_scaffold_4a	.	SO:0000301	2354432	2354470	.	-	.	name=TRA2V1-6|P V-RS;strand=-;chrom=manual_scaffold_4a
manual_scaffold_4a	.	SO:0002137	2354471	2354753	0	-	.	name=TRA2V1-6|P V-EXON;strand=-;chrom=manual_scaffold_4a;note=stop codon
manual_scaffold_4a	.	SO:0000162	2354754	2354755	.	-	.	name=TRA2V1-6|P ACCEPTOR-SPLICE;strand=-;chrom=manual_scaffold_4a
manual_scaffold_4a	.	SO:0000162	2354946	2354947	.	-	.	name=TRA2V1-6|P DONOR-SPLICE;strand=-;chrom=manual_scaffold_4a
manual_scaffold_4a	.	SO:0002137	2354948	2354988	0	-	.	name=TRA2V1-6|P L-PART1;strand=-;chrom=manual_scaffold_4a
manual_scaffold_4a	.	SO:0000301	2363029	2363067	.	-	.	name=TRA2V3-3|P V-RS;strand=-;chrom=manual_scaffold_4a
manual_scaffold_4a	.	SO:0002137	2363066	2363349	0	-	.	name=TRA2V3-3|P V-EXON;strand=-;chrom=manual_scaffold_4a;note=stop codon
manual_scaffold_4a	.	SO:0000162	2363350	2363351	.	-	.	name=TRA2V3-3|P ACCEPTOR-SPLICE;strand=-;chrom=manual_scaffold_4a
manual_scaffold_4a	.	SO:0000162	2364042	2364043	.	-	.	name=TRA2V3-3|P DONOR-SPLICE;strand=-;chrom=manual_scaffold_4a
manual_scaffold_4a	.	SO:0002137	2364044	2364089	0	-	.	name=TRA2V3-3|P L-PART1;strand=-;chrom=manual_scaffold_4a
manual_scaffold_4a	.	SO:0000301	2407002	2407040	.	-	.	name=TRA2V1-5|F V-RS;strand=-;chrom=manual_scaffold_4a
manual_scaffold_4a	.	SO:0002137	2407041	2407323	0	-	.	name=TRA2V1-5|F V-EXON;strand=-;chrom=manual_scaffold_4a
manual_scaffold_4a	.	SO:0002137	2407041	2407318	0	-	.	name=TRA2V1-5|F V-REGION;strand=-;chrom=manual_scaffold_4a
manual_scaffold_4a	.	SO:0000162	2407324	2407325	.	-	.	name=TRA2V1-5|F ACCEPTOR-SPLICE;strand=-;chrom=manual_scaffold_4a
manual_scaffold_4a	.	SO:0000162	2407515	2407516	.	-	.	name=TRA2V1-5|F DONOR-SPLICE;strand=-;chrom=manual_scaffold_4a
manual_scaffold_4a	.	SO:0002137	2407517	2407556	0	-	.	name=TRA2V1-5|F L-PART1;strand=-;chrom=manual_scaffold_4a
manual_scaffold_4a	.	SO:0000301	2442615	2442653	.	-	.	name=TRA2V3-2|F V-RS;strand=-;chrom=manual_scaffold_4a
manual_scaffold_4a	.	SO:0002137	2442654	2442936	0	-	.	name=TRA2V3-2|F V-EXON;strand=-;chrom=manual_scaffold_4a
manual_scaffold_4a	.	SO:0002137	2442654	2442922	0	-	.	name=TRA2V3-2|F V-REGION;strand=-;chrom=manual_scaffold_4a
manual_scaffold_4a	.	SO:0000162	2442937	2442938	.	-	.	name=TRA2V3-2|F ACCEPTOR-SPLICE;strand=-;chrom=manual_scaffold_4a
manual_scaffold_4a	.	SO:0000162	2444357	2444358	.	-	.	name=TRA2V3-2|F DONOR-SPLICE;strand=-;chrom=manual_scaffold_4a
manual_scaffold_4a	.	SO:0002137	2444359	2444404	0	-	.	name=TRA2V3-2|F L-PART1;strand=-;chrom=manual_scaffold_4a
manual_scaffold_4a	.	SO:0000301	2454925	2454963	.	-	.	name=TRA2V2-3|F V-RS;strand=-;chrom=manual_scaffold_4a
manual_scaffold_4a	.	SO:0002137	2454962	2455267	0	-	.	name=TRA2V2-3|F V-EXON;strand=-;chrom=manual_scaffold_4a
manual_scaffold_4a	.	SO:0002137	2454962	2455253	0	-	.	name=TRA2V2-3|F V-REGION;strand=-;chrom=manual_scaffold_4a;note=atypical motif near C104 CYH
manual_scaffold_4a	.	SO:0000162	2455268	2455269	.	-	.	name=TRA2V2-3|F ACCEPTOR-SPLICE;strand=-;chrom=manual_scaffold_4a
manual_scaffold_4a	.	SO:0000162	2456173	2456174	.	-	.	name=TRA2V2-3|F DONOR-SPLICE;strand=-;chrom=manual_scaffold_4a
manual_scaffold_4a	.	SO:0002137	2456175	2456214	0	-	.	name=TRA2V2-3|F L-PART1;strand=-;chrom=manual_scaffold_4a
manual_scaffold_4a	.	SO:0000301	2529612	2529650	.	-	.	name=TRA2V1-4|F V-RS;strand=-;chrom=manual_scaffold_4a
manual_scaffold_4a	.	SO:0002137	2529651	2529933	0	-	.	name=TRA2V1-4|F V-EXON;strand=-;chrom=manual_scaffold_4a
manual_scaffold_4a	.	SO:0002137	2529651	2529928	0	-	.	name=TRA2V1-4|F V-REGION;strand=-;chrom=manual_scaffold_4a
manual_scaffold_4a	.	SO:0000162	2529934	2529935	.	-	.	name=TRA2V1-4|F ACCEPTOR-SPLICE;strand=-;chrom=manual_scaffold_4a
manual_scaffold_4a	.	SO:0000162	2530114	2530115	.	-	.	name=TRA2V1-4|F DONOR-SPLICE;strand=-;chrom=manual_scaffold_4a
manual_scaffold_4a	.	SO:0002137	2530116	2530155	0	-	.	name=TRA2V1-4|F L-PART1;strand=-;chrom=manual_scaffold_4a
manual_scaffold_4a	.	SO:0000301	2544638	2544676	.	-	.	name=TRA2V3-1|F V-RS;strand=-;chrom=manual_scaffold_4a
manual_scaffold_4a	.	SO:0002137	2544677	2544959	0	-	.	name=TRA2V3-1|F V-EXON;strand=-;chrom=manual_scaffold_4a
manual_scaffold_4a	.	SO:0002137	2544677	2544945	0	-	.	name=TRA2V3-1|F V-REGION;strand=-;chrom=manual_scaffold_4a
manual_scaffold_4a	.	SO:0000162	2544960	2544961	.	-	.	name=TRA2V3-1|F ACCEPTOR-SPLICE;strand=-;chrom=manual_scaffold_4a
manual_scaffold_4a	.	SO:0000162	2546826	2546827	.	-	.	name=TRA2V3-1|F DONOR-SPLICE;strand=-;chrom=manual_scaffold_4a
manual_scaffold_4a	.	SO:0002137	2546828	2546873	0	-	.	name=TRA2V3-1|F L-PART1;strand=-;chrom=manual_scaffold_4a
manual_scaffold_4a	.	SO:0000301	2620714	2620752	.	-	.	name=TRA2V1-3|F V-RS;strand=-;chrom=manual_scaffold_4a
manual_scaffold_4a	.	SO:0002137	2620753	2621035	0	-	.	name=TRA2V1-3|F V-EXON;strand=-;chrom=manual_scaffold_4a
manual_scaffold_4a	.	SO:0002137	2620753	2621024	0	-	.	name=TRA2V1-3|F V-REGION;strand=-;chrom=manual_scaffold_4a
manual_scaffold_4a	.	SO:0000162	2621036	2621037	.	-	.	name=TRA2V1-3|F ACCEPTOR-SPLICE;strand=-;chrom=manual_scaffold_4a
manual_scaffold_4a	.	SO:0000162	2621219	2621220	.	-	.	name=TRA2V1-3|F DONOR-SPLICE;strand=-;chrom=manual_scaffold_4a
manual_scaffold_4a	.	SO:0002137	2621221	2621263	0	-	.	name=TRA2V1-3|F L-PART1;strand=-;chrom=manual_scaffold_4a
manual_scaffold_4a	.	SO:0000301	2760685	2760723	.	-	.	name=TRA2V1-2|P V-RS;strand=-;chrom=manual_scaffold_4a
manual_scaffold_4a	.	SO:0002137	2760724	2760998	0	-	.	name=TRA2V1-2|P V-EXON;strand=-;chrom=manual_scaffold_4a;note=stop codon
manual_scaffold_4a	.	SO:0000162	2760999	2761000	.	-	.	name=TRA2V1-2|P ACCEPTOR-SPLICE;strand=-;chrom=manual_scaffold_4a
manual_scaffold_4a	.	SO:0000162	2761194	2761195	.	-	.	name=TRA2V1-2|P DONOR-SPLICE;strand=-;chrom=manual_scaffold_4a
manual_scaffold_4a	.	SO:0002137	2761196	2761235	0	-	.	name=TRA2V1-2|P L-PART1;strand=-;chrom=manual_scaffold_4a
manual_scaffold_4a	.	SO:0000301	2796969	2797007	.	-	.	name=TRA2V2-2|F V-RS;strand=-;chrom=manual_scaffold_4a
manual_scaffold_4a	.	SO:0002137	2797008	2797301	0	-	.	name=TRA2V2-2|F V-EXON;strand=-;chrom=manual_scaffold_4a
manual_scaffold_4a	.	SO:0002137	2797008	2797299	0	-	.	name=TRA2V2-2|F V-REGION;strand=-;chrom=manual_scaffold_4a;note=cleavage in L-PART1, partial Vgene
manual_scaffold_4a	.	SO:0000162	2797302	2797303	.	-	.	name=TRA2V2-2|F ACCEPTOR-SPLICE;strand=-;chrom=manual_scaffold_4a
manual_scaffold_4a	.	SO:0000162	2798305	2798306	.	-	.	name=TRA2V2-2|F DONOR-SPLICE;strand=-;chrom=manual_scaffold_4a
manual_scaffold_4a	.	SO:0002137	2798307	2798370	0	-	.	name=TRA2V2-2|F L-PART1;strand=-;chrom=manual_scaffold_4a
manual_scaffold_4a	.	SO:0000301	2832096	2832134	.	-	.	name=TRA2V2-1|F V-RS;strand=-;chrom=manual_scaffold_4a
manual_scaffold_4a	.	SO:0002137	2832135	2832428	0	-	.	name=TRA2V2-1|F V-EXON;strand=-;chrom=manual_scaffold_4a
manual_scaffold_4a	.	SO:0002137	2832135	2832414	0	-	.	name=TRA2V2-1|F V-REGION;strand=-;chrom=manual_scaffold_4a
manual_scaffold_4a	.	SO:0000162	2832429	2832430	.	-	.	name=TRA2V2-1|F ACCEPTOR-SPLICE;strand=-;chrom=manual_scaffold_4a
manual_scaffold_4a	.	SO:0000162	2833576	2833577	.	-	.	name=TRA2V2-1|F DONOR-SPLICE;strand=-;chrom=manual_scaffold_4a
manual_scaffold_4a	.	SO:0002137	2833578	2833617	0	-	.	name=TRA2V2-1|F L-PART1;strand=-;chrom=manual_scaffold_4a
manual_scaffold_4a	.	SO:0000301	2849316	2849354	.	-	.	name=TRA2V1-1|P V-RS;strand=-;chrom=manual_scaffold_4a
manual_scaffold_4a	.	SO:0002137	2849355	2849637	0	-	.	name=TRA2V1-1|P V-EXON;strand=-;chrom=manual_scaffold_4a;note=no start codon
manual_scaffold_4a	.	SO:0000162	2849829	2849830	.	-	.	name=TRA2V1-1|P DONOR-SPLICE;strand=-;chrom=manual_scaffold_4a
manual_scaffold_4a	.	SO:0002137	2849831	2849870	0	-	.	name=TRA2V1-1|P L-PART1;strand=-;chrom=manual_scaffold_4a
manual_scaffold_6	.	SO:0002137	682022177	682022222	0	+	.	name=TRDh1V3-1|F L-PART1;strand=+;chrom=manual_scaffold_6
manual_scaffold_6	.	SO:0000162	682022223	682022224	.	+	.	name=TRDh1V3-1|F DONOR-SPLICE;strand=+;chrom=manual_scaffold_6
manual_scaffold_6	.	SO:0000162	682022311	682022312	.	+	.	name=TRDh1V3-1|F ACCEPTOR-SPLICE;strand=+;chrom=manual_scaffold_6
manual_scaffold_6	.	SO:0002137	682022313	682022591	0	+	.	name=TRDh1V3-1|F V-EXON;strand=+;chrom=manual_scaffold_6
manual_scaffold_6	.	SO:0002137	682022315	682022591	.	+	.	name=TRDh1V3-1|F V-REGION;strand=+;chrom=manual_scaffold_6;note=Signal peptide cleavage site may be further
manual_scaffold_6	.	SO:0000301	682022592	682022630	.	+	.	name=TRDh1V3-1|F V-RS;strand=+;chrom=manual_scaffold_6
manual_scaffold_6	.	SO:0002137	682171299	682171344	0	+	.	name=TRDh1V1-2|ORF L-PART1;strand=+;chrom=manual_scaffold_6;note=variant 1 correct frame
manual_scaffold_6	.	SO:0000162	682171345	682171346	.	+	.	name=TRDh1V1-2|ORF DONOR-SPLICE;strand=+;chrom=manual_scaffold_6;note=variant 1 correct frame
manual_scaffold_6	.	SO:0002137	682173307	682173387	0	+	.	name=TRDh1V1-2|ORF L-PART1;strand=+;chrom=manual_scaffold_6;note=variant 2 wrong splicing frame
manual_scaffold_6	.	SO:0000162	682173388	682173389	.	+	.	name=TRDh1V1-2|ORF DONOR-SPLICE;strand=+;chrom=manual_scaffold_6;note=variant 2 wrong splicing frame
manual_scaffold_6	.	SO:0000162	682173564	682173565	.	+	.	name=TRDh1V1-2|ORF ACCEPTOR-SPLICE;strand=+;chrom=manual_scaffold_6
manual_scaffold_6	.	SO:0002137	682173566	682173857	.	+	.	name=TRDh1V1-2|ORF V-EXON;strand=+;chrom=manual_scaffold_6;note=RSS fail
manual_scaffold_6	.	SO:0002137	682173580	682173857	.	+	.	name=TRDh1V1-2|ORF V-REGION;strand=-;chrom=manual_scaffold_6
manual_scaffold_6	.	SO:0002134	682823175	682823291	0	-	.	name=TRDh1C|F EX3;strand=-;chrom=manual_scaffold_6
manual_scaffold_6	.	SO:0002134	682852554	682852623	0	-	.	name=TRDh1C|F EX2;strand=-;chrom=manual_scaffold_6
manual_scaffold_6	.	SO:0002134	682885280	682885558	0	-	.	name=TRDh1C|F EX1;strand=-;chrom=manual_scaffold_6;note=frame 2
manual_scaffold_6	.	SO:0000162	682891387	682891388	.	-	.	name=TRDh1J1-1|F DONOR-SPLICE;strand=-;chrom=manual_scaffold_6
manual_scaffold_6	.	SO:0002136	682891389	682891455	0	-	.	name=TRDh1J1-1|F J-EXON;strand=-;chrom=manual_scaffold_6
manual_scaffold_6	.	SO:0000301	682891456	682891483	.	-	.	name=TRDh1J1-1|F J-RS;strand=-;chrom=manual_scaffold_6
manual_scaffold_6	.	SO:0000301	683091621	683091659	.	-	.	name=TRDh1V2-1|F V-RS;strand=-;chrom=manual_scaffold_6
manual_scaffold_6	.	SO:0002137	683091660	683091977	0	-	.	name=TRDh1V2-1|F V-EXON;strand=-;chrom=manual_scaffold_6
manual_scaffold_6	.	SO:0002137	683091660	683091966	.	-	.	name=TRDh1V2-1|F V-REGION;strand=-;chrom=manual_scaffold_6
manual_scaffold_6	.	SO:0000162	683091978	683091979	.	-	.	name=TRDh1V2-1|F ACCEPTOR-SPLICE;strand=-;chrom=manual_scaffold_6
manual_scaffold_6	.	SO:0000301	683094337	683094375	.	-	.	name=TRDh1V1-1|F V-RS;strand=-;chrom=manual_scaffold_6
manual_scaffold_6	.	SO:0002137	683094376	683094661	0	-	.	name=TRDh1V1-1|F V-EXON;strand=-;chrom=manual_scaffold_6
manual_scaffold_6	.	SO:0002137	683094376	683094641	.	-	.	name=TRDh1V1-1|F V-REGION;strand=-;chrom=manual_scaffold_6
manual_scaffold_6	.	SO:0000162	683094662	683094663	.	-	.	name=TRDh1V1-1|F ACCEPTOR-SPLICE;strand=-;chrom=manual_scaffold_6
manual_scaffold_6	.	SO:0000162	683096889	683096890	.	-	.	name=TRDh1V1/2-1|F DONOR-SPLICE;strand=-;chrom=manual_scaffold_6
manual_scaffold_6	.	SO:0002137	683096891	683096936	0	-	.	name=TRDh1V1/2-1|F L-PART1;strand=-;chrom=manual_scaffold_6
manual_scaffold_7	.	SO:0002137	17897156	17897201	0	+	.	name=TRBV14-2|F L-PART1;strand=+;chrom=manual_scaffold_7
manual_scaffold_7	.	SO:0000162	17897202	17897203	0	+	.	name=TRBV14-2|F DONOR-SPLICE;strand=+;chrom=manual_scaffold_7
manual_scaffold_7	.	SO:0000162	17897280	17897281	0	+	.	name=TRBV14-2|F ACCEPTOR-SPLICE;strand=+;chrom=manual_scaffold_7
manual_scaffold_7	.	SO:0002137	17897282	17897573	0	+	.	name=TRBV14-2|F V-EXON;strand=+;chrom=manual_scaffold_7
manual_scaffold_7	.	SO:0002137	17897293	17897573	0	+	.	name=TRBV14-2|F V-REGION;strand=+;chrom=manual_scaffold_7
manual_scaffold_7	.	SO:0000301	17897574	17897612	0	+	.	name=TRBV14-2|F V-RS;strand=+;chrom=manual_scaffold_7
manual_scaffold_7	.	SO:0000162	17897932	17897933	0	+	.	name=TRBV13-2|ORF ACCEPTOR-SPLICE;strand=+;chrom=manual_scaffold_7
manual_scaffold_7	.	SO:0002137	17897934	17898225	0	+	.	name=TRBV13-2|ORF V-EXON;strand=+;chrom=manual_scaffold_7;note=noSignal | no leader mapped
manual_scaffold_7	.	SO:0000301	17898226	17898264	0	+	.	name=TRBV13-2|ORF V-RS;strand=+;chrom=manual_scaffold_7
manual_scaffold_7	.	SO:0002137	17909025	17909067	0	+	.	name=TRBV12-4|F L-PART1;strand=+;chrom=manual_scaffold_7
manual_scaffold_7	.	SO:0000162	17909068	17909069	0	+	.	name=TRBV12-4|F DONOR-SPLICE;strand=+;chrom=manual_scaffold_7
manual_scaffold_7	.	SO:0000162	17909174	17909175	0	+	.	name=TRBV12-4|F ACCEPTOR-SPLICE;strand=+;chrom=manual_scaffold_7
manual_scaffold_7	.	SO:0002137	17909176	17909469	0	+	.	name=TRBV12-4|F V-EXON;strand=+;chrom=manual_scaffold_7
manual_scaffold_7	.	SO:0002137	17909190	17909469	0	+	.	name=TRBV12-4|F V-REGION;strand=+;chrom=manual_scaffold_7
manual_scaffold_7	.	SO:0000301	17909470	17909508	0	+	.	name=TRBV12-4|F V-RS;strand=+;chrom=manual_scaffold_7
manual_scaffold_7	.	SO:0002137	17921439	17921481	0	+	.	name=TRBV12-3|P L-PART1;strand=+;chrom=manual_scaffold_7
manual_scaffold_7	.	SO:0000162	17921482	17921483	0	+	.	name=TRBV12-3|P DONOR-SPLICE;strand=+;chrom=manual_scaffold_7
manual_scaffold_7	.	SO:0000162	17921606	17921607	0	+	.	name=TRBV12-3|P ACCEPTOR-SPLICE;strand=+;chrom=manual_scaffold_7
manual_scaffold_7	.	SO:0002137	17921608	17921901	0	+	.	name=TRBV12-3|P V-EXON;strand=+;chrom=manual_scaffold_7;note=stop codon
manual_scaffold_7	.	SO:0000301	17921902	17921940	0	+	.	name=TRBV12-3|P V-RS;strand=+;chrom=manual_scaffold_7
manual_scaffold_7	.	SO:0002137	17925855	17925897	0	+	.	name=TRBV11-2|F L-PART1;strand=+;chrom=manual_scaffold_7
manual_scaffold_7	.	SO:0000162	17925898	17925899	0	+	.	name=TRBV11-2|F DONOR-SPLICE;strand=+;chrom=manual_scaffold_7
manual_scaffold_7	.	SO:0000162	17925991	17925992	0	+	.	name=TRBV11-2|F ACCEPTOR-SPLICE;strand=+;chrom=manual_scaffold_7
manual_scaffold_7	.	SO:0002137	17925993	17926287	0	+	.	name=TRBV11-2|F V-EXON;strand=+;chrom=manual_scaffold_7
manual_scaffold_7	.	SO:0002137	17926007	17926287	0	+	.	name=TRBV11-2|F V-REGION;strand=+;chrom=manual_scaffold_7
manual_scaffold_7	.	SO:0000301	17926288	17926326	0	+	.	name=TRBV11-2|F V-RS;strand=+;chrom=manual_scaffold_7
manual_scaffold_7	.	SO:0002134	17973872	17973898	0	-	.	name=TRBC6|F EX4;strand=-;chrom=manual_scaffold_7
manual_scaffold_7	.	SO:0002134	17976655	17976761	0	-	.	name=TRBC6|F EX3;strand=-;chrom=manual_scaffold_7
manual_scaffold_7	.	SO:0002134	17979561	17979578	0	-	.	name=TRBC6|F EX2;strand=-;chrom=manual_scaffold_7
manual_scaffold_7	.	SO:0002134	17982282	17982615	0	-	.	name=TRBC6|F EX1;strand=-;chrom=manual_scaffold_7
manual_scaffold_7	.	SO:0000162	17986326	17986327	0	-	.	name=TRBJ6-3|F DONOR-SPLICE;strand=-;chrom=manual_scaffold_7
manual_scaffold_7	.	SO:0002136	17986328	17986377	0	-	.	name=TRBJ6-3|F J-EXON;strand=-;chrom=manual_scaffold_7
manual_scaffold_7	.	SO:0000301	17986378	17986405	0	-	.	name=TRBJ6-3|F J-RS;strand=-;chrom=manual_scaffold_7
manual_scaffold_7	.	SO:0000162	17987612	17987613	0	-	.	name=TRBJ6-2|ORF DONOR-SPLICE;strand=-;chrom=manual_scaffold_7
manual_scaffold_7	.	SO:0002136	17987614	17987663	0	-	.	name=TRBJ6-2|ORF J-EXON;strand=-;chrom=manual_scaffold_7;note=RSS fail
manual_scaffold_7	.	SO:0000162	17987980	17987981	0	-	.	name=TRBJ6-1|ORF DONOR-SPLICE;strand=-;chrom=manual_scaffold_7
manual_scaffold_7	.	SO:0002136	17987982	17988030	0	-	.	name=TRBJ6-1|ORF J-EXON;strand=-;chrom=manual_scaffold_7;note=RSS failed
manual_scaffold_7	.	SO:0000301	17988864	17988902	0	-	.	name=TRBD6-1|F 3'D-RS;strand=-;chrom=manual_scaffold_7
manual_scaffold_7	.	SO:0002135	17988903	17988913	0	-	.	name=TRBD6-1|F D-REGION;strand=-;chrom=manual_scaffold_7
manual_scaffold_7	.	SO:0000301	17988914	17988941	0	-	.	name=TRBD6-1|F 5'D-RS;strand=-;chrom=manual_scaffold_7
manual_scaffold_7	.	SO:0002137	18011383	18011428	0	+	.	name=TRBV10-3|F L-PART1;strand=+;chrom=manual_scaffold_7
manual_scaffold_7	.	SO:0000162	18011429	18011430	0	+	.	name=TRBV10-3|F DONOR-SPLICE;strand=+;chrom=manual_scaffold_7
manual_scaffold_7	.	SO:0000162	18011520	18011521	0	+	.	name=TRBV10-3|F ACCEPTOR-SPLICE;strand=+;chrom=manual_scaffold_7
manual_scaffold_7	.	SO:0002137	18011522	18011813	0	+	.	name=TRBV10-3|F V-EXON;strand=+;chrom=manual_scaffold_7
manual_scaffold_7	.	SO:0002137	18011533	18011813	0	+	.	name=TRBV10-3|F V-REGION;strand=+;chrom=manual_scaffold_7
manual_scaffold_7	.	SO:0000301	18011814	18011852	0	+	.	name=TRBV10-3|F V-RS;strand=+;chrom=manual_scaffold_7
manual_scaffold_7	.	SO:0002137	18023088	18023133	0	+	.	name=TRBV14-1|F L-PART1;strand=+;chrom=manual_scaffold_7
manual_scaffold_7	.	SO:0000162	18023134	18023135	0	+	.	name=TRBV14-1|F DONOR-SPLICE;strand=+;chrom=manual_scaffold_7
manual_scaffold_7	.	SO:0000162	18023212	18023213	0	+	.	name=TRBV14-1|F ACCEPTOR-SPLICE;strand=+;chrom=manual_scaffold_7
manual_scaffold_7	.	SO:0002137	18023214	18023505	0	+	.	name=TRBV14-1|F V-EXON;strand=+;chrom=manual_scaffold_7
manual_scaffold_7	.	SO:0002137	18023225	18023505	0	+	.	name=TRBV14-1|F V-REGION;strand=+;chrom=manual_scaffold_7
manual_scaffold_7	.	SO:0000301	18023506	18023544	0	+	.	name=TRBV14-1|F V-RS;strand=+;chrom=manual_scaffold_7
manual_scaffold_7	.	SO:0000162	18023865	18023866	0	+	.	name=TRBV13-1|ORF ACCEPTOR-SPLICE;strand=+;chrom=manual_scaffold_7
manual_scaffold_7	.	SO:0002137	18023867	18024158	0	+	.	name=TRBV13-1|ORF V-EXON;strand=+;chrom=manual_scaffold_7;note=no Signal | no leader mapped
manual_scaffold_7	.	SO:0000301	18024159	18024197	0	+	.	name=TRBV13-1|ORF V-RS;strand=+;chrom=manual_scaffold_7
manual_scaffold_7	.	SO:0002137	18033838	18033880	0	+	.	name=TRBV12-2|F L-PART1;strand=+;chrom=manual_scaffold_7
manual_scaffold_7	.	SO:0000162	18033881	18033882	0	+	.	name=TRBV12-2|F DONOR-SPLICE;strand=+;chrom=manual_scaffold_7
manual_scaffold_7	.	SO:0000162	18033987	18033988	0	+	.	name=TRBV12-2|F ACCEPTOR-SPLICE;strand=+;chrom=manual_scaffold_7
manual_scaffold_7	.	SO:0002137	18033989	18034282	0	+	.	name=TRBV12-2|F V-EXON;strand=+;chrom=manual_scaffold_7
manual_scaffold_7	.	SO:0002137	18034003	18034282	0	+	.	name=TRBV12-2|F V-REGION;strand=+;chrom=manual_scaffold_7
manual_scaffold_7	.	SO:0000301	18034283	18034321	0	+	.	name=TRBV12-2|F V-RS;strand=+;chrom=manual_scaffold_7
manual_scaffold_7	.	SO:0002137	18044234	18044276	0	+	.	name=TRBV12-1|F L-PART1;strand=+;chrom=manual_scaffold_7
manual_scaffold_7	.	SO:0000162	18044277	18044278	0	+	.	name=TRBV12-1|F DONOR-SPLICE;strand=+;chrom=manual_scaffold_7
manual_scaffold_7	.	SO:0000162	18044401	18044402	0	+	.	name=TRBV12-1|F ACCEPTOR-SPLICE;strand=+;chrom=manual_scaffold_7
manual_scaffold_7	.	SO:0002137	18044403	18044696	0	+	.	name=TRBV12-1|F V-EXON;strand=+;chrom=manual_scaffold_7
manual_scaffold_7	.	SO:0002137	18044417	18044696	0	+	.	name=TRBV12-1|F V-REGION;strand=+;chrom=manual_scaffold_7
manual_scaffold_7	.	SO:0000301	18044697	18044735	0	+	.	name=TRBV12-1|F V-RS;strand=+;chrom=manual_scaffold_7
manual_scaffold_7	.	SO:0002137	18048675	18048717	0	+	.	name=TRBV11-1|F L-PART1;strand=+;chrom=manual_scaffold_7
manual_scaffold_7	.	SO:0000162	18048718	18048719	0	+	.	name=TRBV11-1|F DONOR-SPLICE;strand=+;chrom=manual_scaffold_7
manual_scaffold_7	.	SO:0000162	18048820	18048821	0	+	.	name=TRBV11-1|F ACCEPTOR-SPLICE;strand=+;chrom=manual_scaffold_7
manual_scaffold_7	.	SO:0002137	18048822	18049107	0	+	.	name=TRBV11-1|F V-EXON;strand=+;chrom=manual_scaffold_7
manual_scaffold_7	.	SO:0002137	18048839	18049107	0	+	.	name=TRBV11-1|F V-REGION;strand=+;chrom=manual_scaffold_7
manual_scaffold_7	.	SO:0000301	18049108	18049146	0	+	.	name=TRBV11-1|F V-RS;strand=+;chrom=manual_scaffold_7
manual_scaffold_7	.	SO:0002134	18076679	18076705	0	-	.	name=TRBC5|F EX4;strand=-;chrom=manual_scaffold_7
manual_scaffold_7	.	SO:0002134	18079341	18079447	0	-	.	name=TRBC5|F EX3;strand=-;chrom=manual_scaffold_7
manual_scaffold_7	.	SO:0002134	18082205	18082222	0	-	.	name=TRBC5|F EX2;strand=-;chrom=manual_scaffold_7
manual_scaffold_7	.	SO:0002134	18085521	18085853	0	-	.	name=TRBC5|F EX1;strand=-;chrom=manual_scaffold_7
manual_scaffold_7	.	SO:0000162	18088299	18088300	0	-	.	name=TRBJ5-3|ORF DONOR-SPLICE;strand=-;chrom=manual_scaffold_7
manual_scaffold_7	.	SO:0002136	18088301	18088356	0	-	.	name=TRBJ5-3|ORF J-EXON;strand=-;chrom=manual_scaffold_7;note=RSS failed
manual_scaffold_7	.	SO:0000162	18089582	18089583	0	-	.	name=TRBJ5-2|ORF DONOR-SPLICE;strand=-;chrom=manual_scaffold_7
manual_scaffold_7	.	SO:0002136	18089584	18089633	0	-	.	name=TRBJ5-2|ORF J-EXON;strand=-;chrom=manual_scaffold_7;note=RSS failed
manual_scaffold_7	.	SO:0000162	18089945	18089946	0	-	.	name=TRBJ5-1|ORF DONOR-SPLICE;strand=-;chrom=manual_scaffold_7
manual_scaffold_7	.	SO:0002136	18089947	18089995	0	-	.	name=TRBJ5-1|ORF J-EXON;strand=-;chrom=manual_scaffold_7
manual_scaffold_7	.	SO:0000301	18090792	18090830	0	-	.	name=TRBD5-1|F 3'D-RS;strand=-;chrom=manual_scaffold_7
manual_scaffold_7	.	SO:0002135	18090831	18090841	0	-	.	name=TRBD5-1|F D-REGION;strand=-;chrom=manual_scaffold_7
manual_scaffold_7	.	SO:0000301	18090842	18090869	0	-	.	name=TRBD5-1|F 5'D-RS;strand=-;chrom=manual_scaffold_7
manual_scaffold_7	.	SO:0002137	18120952	18120997	0	+	.	name=TRBV10-2|F L-PART1;strand=+;chrom=manual_scaffold_7
manual_scaffold_7	.	SO:0000162	18120998	18120999	0	+	.	name=TRBV10-2|F DONOR-SPLICE;strand=+;chrom=manual_scaffold_7
manual_scaffold_7	.	SO:0000162	18121089	18121090	0	+	.	name=TRBV10-2|F ACCEPTOR-SPLICE;strand=+;chrom=manual_scaffold_7
manual_scaffold_7	.	SO:0002137	18121091	18121382	0	+	.	name=TRBV10-2|F V-EXON;strand=+;chrom=manual_scaffold_7
manual_scaffold_7	.	SO:0002137	18121102	18121382	0	+	.	name=TRBV10-2|F V-REGION;strand=+;chrom=manual_scaffold_7
manual_scaffold_7	.	SO:0000301	18121383	18121421	0	+	.	name=TRBV10-2|F V-RS;strand=+;chrom=manual_scaffold_7
manual_scaffold_7	.	SO:0002137	18127249	18127294	0	+	.	name=TRBV10-1|F L-PART1;strand=+;chrom=manual_scaffold_7
manual_scaffold_7	.	SO:0000162	18127295	18127296	0	+	.	name=TRBV10-1|F DONOR-SPLICE;strand=+;chrom=manual_scaffold_7
manual_scaffold_7	.	SO:0000162	18127972	18127973	0	+	.	name=TRBV10-1|F ACCEPTOR-SPLICE;strand=+;chrom=manual_scaffold_7
manual_scaffold_7	.	SO:0002137	18127974	18128256	0	+	.	name=TRBV10-1|F V-EXON;strand=+;chrom=manual_scaffold_7
manual_scaffold_7	.	SO:0002137	18127991	18128256	0	+	.	name=TRBV10-1|F V-REGION;strand=+;chrom=manual_scaffold_7
manual_scaffold_7	.	SO:0000301	18128257	18128295	0	+	.	name=TRBV10-1|F V-RS;strand=+;chrom=manual_scaffold_7
manual_scaffold_7	.	SO:0002137	18136430	18136475	0	+	.	name=TRBV9-1|ORF L-PART1;strand=+;chrom=manual_scaffold_7
manual_scaffold_7	.	SO:0000162	18136476	18136477	0	+	.	name=TRBV9-1|ORF DONOR-SPLICE;strand=+;chrom=manual_scaffold_7
manual_scaffold_7	.	SO:0000162	18138107	18138108	0	+	.	name=TRBV9-1|ORF ACCEPTOR-SPLICE;strand=+;chrom=manual_scaffold_7
manual_scaffold_7	.	SO:0002137	18138109	18138400	0	+	.	name=TRBV9-1|ORF V-EXON;strand=+;chrom=manual_scaffold_7;note=noSignal
manual_scaffold_7	.	SO:0000301	18138401	18138439	0	+	.	name=TRBV9-1|ORF V-RS;strand=+;chrom=manual_scaffold_7
manual_scaffold_7	.	SO:0002134	18201099	18201125	0	-	.	name=TRBC4|F EX4;strand=-;chrom=manual_scaffold_7
manual_scaffold_7	.	SO:0002134	18204824	18204930	0	-	.	name=TRBC4|F EX3;strand=-;chrom=manual_scaffold_7
manual_scaffold_7	.	SO:0002134	18213244	18213261	0	-	.	name=TRBC4|F EX2;strand=-;chrom=manual_scaffold_7
manual_scaffold_7	.	SO:0002134	18214079	18214412	0	-	.	name=TRBC4|F EX1;strand=-;chrom=manual_scaffold_7
manual_scaffold_7	.	SO:0000162	18216203	18216204	0	-	.	name=TRBJ4-4|F DONOR-SPLICE;strand=-;chrom=manual_scaffold_7
manual_scaffold_7	.	SO:0002136	18216205	18216250	0	-	.	name=TRBJ4-4|F J-EXON;strand=-;chrom=manual_scaffold_7
manual_scaffold_7	.	SO:0000301	18216251	18216278	0	-	.	name=TRBJ4-4|F J-RS;strand=-;chrom=manual_scaffold_7
manual_scaffold_7	.	SO:0000162	18217552	18217553	0	-	.	name=TRBJ4-3|ORF DONOR-SPLICE;strand=-;chrom=manual_scaffold_7
manual_scaffold_7	.	SO:0002136	18217554	18217611	0	-	.	name=TRBJ4-3|ORF J-EXON;strand=-;chrom=manual_scaffold_7
manual_scaffold_7	.	SO:0000162	18218751	18218752	0	-	.	name=TRBJ4-2|F DONOR-SPLICE;strand=-;chrom=manual_scaffold_7
manual_scaffold_7	.	SO:0002136	18218753	18218802	0	-	.	name=TRBJ4-2|F J-EXON;strand=-;chrom=manual_scaffold_7
manual_scaffold_7	.	SO:0000301	18218803	18218830	0	-	.	name=TRBJ4-2|F J-RS;strand=-;chrom=manual_scaffold_7
manual_scaffold_7	.	SO:0000162	18219106	18219107	0	-	.	name=TRBJ4-1|F DONOR-SPLICE;strand=-;chrom=manual_scaffold_7
manual_scaffold_7	.	SO:0002136	18219108	18219157	0	-	.	name=TRBJ4-1|F J-EXON;strand=-;chrom=manual_scaffold_7
manual_scaffold_7	.	SO:0000301	18219158	18219185	0	-	.	name=TRBJ4-1|F J-RS;strand=-;chrom=manual_scaffold_7
manual_scaffold_7	.	SO:0000301	18219805	18219843	0	-	.	name=TRBD4-1|F 3'D-RS;strand=-;chrom=manual_scaffold_7
manual_scaffold_7	.	SO:0002135	18219844	18219854	0	-	.	name=TRBD4-1|F D-REGION;strand=-;chrom=manual_scaffold_7
manual_scaffold_7	.	SO:0000301	18219855	18219882	0	-	.	name=TRBD4-1|F 5'D-RS;strand=-;chrom=manual_scaffold_7
manual_scaffold_7	.	SO:0002134	18241057	18241083	0	-	.	name=TRBC3|F EX4;strand=-;chrom=manual_scaffold_7
manual_scaffold_7	.	SO:0002134	18244012	18244118	0	-	.	name=TRBC3|F EX3;strand=-;chrom=manual_scaffold_7
manual_scaffold_7	.	SO:0002134	18245197	18245217	0	-	.	name=TRBC3|F EX2;strand=-;chrom=manual_scaffold_7
manual_scaffold_7	.	SO:0002134	18247409	18247742	0	-	.	name=TRBC3|F EX1;strand=-;chrom=manual_scaffold_7
manual_scaffold_7	.	SO:0000162	18249118	18249119	0	-	.	name=TRBJ3-4|F DONOR-SPLICE;strand=-;chrom=manual_scaffold_7
manual_scaffold_7	.	SO:0002136	18249120	18249165	0	-	.	name=TRBJ3-4|F J-EXON;strand=-;chrom=manual_scaffold_7
manual_scaffold_7	.	SO:0000301	18249166	18249193	0	-	.	name=TRBJ3-4|F J-RS;strand=-;chrom=manual_scaffold_7
manual_scaffold_7	.	SO:0000162	18250366	18250367	0	-	.	name=TRBJ3-3|F DONOR-SPLICE;strand=-;chrom=manual_scaffold_7
manual_scaffold_7	.	SO:0002136	18250368	18250417	0	-	.	name=TRBJ3-3|F J-EXON;strand=-;chrom=manual_scaffold_7
manual_scaffold_7	.	SO:0000301	18250418	18250445	0	-	.	name=TRBJ3-3|F J-RS;strand=-;chrom=manual_scaffold_7
manual_scaffold_7	.	SO:0000162	18251670	18251671	0	-	.	name=TRBJ3-2|F DONOR-SPLICE;strand=-;chrom=manual_scaffold_7
manual_scaffold_7	.	SO:0002136	18251672	18251721	0	-	.	name=TRBJ3-2|F J-EXON;strand=-;chrom=manual_scaffold_7
manual_scaffold_7	.	SO:0000301	18251722	18251749	0	-	.	name=TRBJ3-2|F J-RS;strand=-;chrom=manual_scaffold_7
manual_scaffold_7	.	SO:0000162	18252026	18252027	0	-	.	name=TRBJ3-1|F DONOR-SPLICE;strand=-;chrom=manual_scaffold_7
manual_scaffold_7	.	SO:0002136	18252028	18252077	0	-	.	name=TRBJ3-1|F J-EXON;strand=-;chrom=manual_scaffold_7
manual_scaffold_7	.	SO:0000301	18252078	18252105	0	-	.	name=TRBJ3-1|F J-RS;strand=-;chrom=manual_scaffold_7
manual_scaffold_7	.	SO:0000301	18252761	18252799	0	-	.	name=TRBD3-1|F 3'D-RS;strand=-;chrom=manual_scaffold_7
manual_scaffold_7	.	SO:0002135	18252800	18252812	0	-	.	name=TRBD3-1|F D-REGION;strand=-;chrom=manual_scaffold_7
manual_scaffold_7	.	SO:0000301	18252813	18252840	0	-	.	name=TRBD3-1|F 5'D-RS;strand=-;chrom=manual_scaffold_7
manual_scaffold_7	.	SO:0002134	18271386	18271412	0	-	.	name=TRBC2|F EX4;strand=-;chrom=manual_scaffold_7
manual_scaffold_7	.	SO:0002134	18273943	18274049	0	-	.	name=TRBC2|F EX3;strand=-;chrom=manual_scaffold_7
manual_scaffold_7	.	SO:0002134	18275153	18275173	0	-	.	name=TRBC2|F EX2;strand=-;chrom=manual_scaffold_7
manual_scaffold_7	.	SO:0002134	18277457	18277790	0	-	.	name=TRBC2|F EX1;strand=-;chrom=manual_scaffold_7
manual_scaffold_7	.	SO:0000162	18280365	18280366	0	-	.	name=TRBJ2-4|F DONOR-SPLICE;strand=-;chrom=manual_scaffold_7
manual_scaffold_7	.	SO:0002136	18280367	18280419	0	-	.	name=TRBJ2-4|F J-EXON;strand=-;chrom=manual_scaffold_7
manual_scaffold_7	.	SO:0000301	18280420	18280447	0	-	.	name=TRBJ2-4|F J-RS;strand=-;chrom=manual_scaffold_7
manual_scaffold_7	.	SO:0000162	18288874	18288875	0	-	.	name=TRBJ2-3|F DONOR-SPLICE;strand=-;chrom=manual_scaffold_7
manual_scaffold_7	.	SO:0002136	18288876	18288942	0	-	.	name=TRBJ2-3|F J-EXON;strand=-;chrom=manual_scaffold_7
manual_scaffold_7	.	SO:0000301	18288943	18288970	0	-	.	name=TRBJ2-3|F J-RS;strand=-;chrom=manual_scaffold_7
manual_scaffold_7	.	SO:0000162	18289180	18289181	0	-	.	name=TRBJ2-2|F DONOR-SPLICE;strand=-;chrom=manual_scaffold_7
manual_scaffold_7	.	SO:0002136	18289182	18289231	0	-	.	name=TRBJ2-2|F J-EXON;strand=-;chrom=manual_scaffold_7
manual_scaffold_7	.	SO:0000301	18289232	18289259	0	-	.	name=TRBJ2-2|F J-RS;strand=-;chrom=manual_scaffold_7
manual_scaffold_7	.	SO:0000162	18290026	18290027	0	-	.	name=TRBJ2-1|ORF DONOR-SPLICE;strand=-;chrom=manual_scaffold_7
manual_scaffold_7	.	SO:0002136	18290028	18290076	0	-	.	name=TRBJ2-1|ORF J-EXON;strand=-;chrom=manual_scaffold_7
manual_scaffold_7	.	SO:0000301	18290372	18290410	0	-	.	name=TRBD2-1|F 3'D-RS;strand=-;chrom=manual_scaffold_7
manual_scaffold_7	.	SO:0002135	18290411	18290418	0	-	.	name=TRBD2-1|F D-REGION;strand=-;chrom=manual_scaffold_7
manual_scaffold_7	.	SO:0000301	18290419	18290446	0	-	.	name=TRBD2-1|F 5'D-RS;strand=-;chrom=manual_scaffold_7
manual_scaffold_7	.	SO:0002134	18327045	18327068	0	-	.	name=TRBC1|F EX4;strand=-;chrom=manual_scaffold_7
manual_scaffold_7	.	SO:0002134	18330540	18330645	0	-	.	name=TRBC1|F EX3;strand=-;chrom=manual_scaffold_7
manual_scaffold_7	.	SO:0002134	18333811	18333828	0	-	.	name=TRBC1|F EX2;strand=-;chrom=manual_scaffold_7
manual_scaffold_7	.	SO:0002134	18337301	18337641	0	-	.	name=TRBC1|F EX1;strand=-;chrom=manual_scaffold_7
manual_scaffold_7	.	SO:0000162	18346361	18346362	0	-	.	name=TRBJ1-3|F DONOR-SPLICE;strand=-;chrom=manual_scaffold_7
manual_scaffold_7	.	SO:0002136	18346363	18346412	0	-	.	name=TRBJ1-3|F J-EXON;strand=-;chrom=manual_scaffold_7
manual_scaffold_7	.	SO:0000301	18346413	18346440	0	-	.	name=TRBJ1-3|F J-RS;strand=-;chrom=manual_scaffold_7
manual_scaffold_7	.	SO:0000162	18347162	18347163	0	-	.	name=TRBJ1-2|F DONOR-SPLICE;strand=-;chrom=manual_scaffold_7
manual_scaffold_7	.	SO:0002136	18347164	18347212	0	-	.	name=TRBJ1-2|F J-EXON;strand=-;chrom=manual_scaffold_7
manual_scaffold_7	.	SO:0000301	18347213	18347240	0	-	.	name=TRBJ1-2|F J-RS;strand=-;chrom=manual_scaffold_7
manual_scaffold_7	.	SO:0000162	18348734	18348735	0	-	.	name=TRBJ1-1|F DONOR-SPLICE;strand=-;chrom=manual_scaffold_7
manual_scaffold_7	.	SO:0002136	18348736	18348783	0	-	.	name=TRBJ1-1|F J-EXON;strand=-;chrom=manual_scaffold_7
manual_scaffold_7	.	SO:0000301	18348784	18348811	0	-	.	name=TRBJ1-1|F J-RS;strand=-;chrom=manual_scaffold_7
manual_scaffold_7	.	SO:0000301	18349420	18349458	0	-	.	name=TRBD1-1|F 3'D-RS;strand=-;chrom=manual_scaffold_7
manual_scaffold_7	.	SO:0002135	18349459	18349469	0	-	.	name=TRBD1-1|F D-REGION;strand=-;chrom=manual_scaffold_7
manual_scaffold_7	.	SO:0000301	18349470	18349497	0	-	.	name=TRBD1-1|F 5'D-RS;strand=-;chrom=manual_scaffold_7
manual_scaffold_7	.	SO:0000301	18794461	18794499	0	-	.	name=TRBV8-1|F V-RS;strand=-;chrom=manual_scaffold_7
manual_scaffold_7	.	SO:0002137	18794500	18794799	0	-	.	name=TRBV8-1|F V-EXON;strand=-;chrom=manual_scaffold_7
manual_scaffold_7	.	SO:0002137	18794500	18794785	0	-	.	name=TRBV8-1|F V-REGION;strand=-;chrom=manual_scaffold_7
manual_scaffold_7	.	SO:0000162	18794800	18794801	0	-	.	name=TRBV8-1|F ACCEPTOR-SPLICE;strand=-;chrom=manual_scaffold_7
manual_scaffold_7	.	SO:0000162	18794885	18794886	0	-	.	name=TRBV8-1|F DONOR-SPLICE;strand=-;chrom=manual_scaffold_7
manual_scaffold_7	.	SO:0002137	18794887	18794932	0	-	.	name=TRBV8-1|F L-PART1;strand=-;chrom=manual_scaffold_7
manual_scaffold_7	.	SO:0000301	18801918	18801956	0	-	.	name=TRBV7-1|ORF V-RS;strand=-;chrom=manual_scaffold_7
manual_scaffold_7	.	SO:0002137	18801957	18802255	0	-	.	name=TRBV7-1|ORF V-EXON;strand=-;chrom=manual_scaffold_7;note=noSignal | no mapped leader
manual_scaffold_7	.	SO:0000162	18802256	18802257	0	-	.	name=TRBV7-1|ORF ACCEPTOR-SPLICE;strand=-;chrom=manual_scaffold_7
manual_scaffold_7	.	SO:0000301	18825095	18825133	0	-	.	name=TRBV6-2|F V-RS;strand=-;chrom=manual_scaffold_7
manual_scaffold_7	.	SO:0002137	18825134	18825435	0	-	.	name=TRBV6-2|F V-EXON;strand=-;chrom=manual_scaffold_7
manual_scaffold_7	.	SO:0002137	18825134	18825421	0	-	.	name=TRBV6-2|F V-REGION;strand=-;chrom=manual_scaffold_7
manual_scaffold_7	.	SO:0000162	18825436	18825437	0	-	.	name=TRBV6-2|F ACCEPTOR-SPLICE;strand=-;chrom=manual_scaffold_7
manual_scaffold_7	.	SO:0000162	18825789	18825790	0	-	.	name=TRBV6-2|F DONOR-SPLICE;strand=-;chrom=manual_scaffold_7
manual_scaffold_7	.	SO:0002137	18825791	18825836	0	-	.	name=TRBV6-2|F L-PART1;strand=-;chrom=manual_scaffold_7
manual_scaffold_7	.	SO:0000301	18836110	18836148	0	-	.	name=TRBV6-1|P V-RS;strand=-;chrom=manual_scaffold_7
manual_scaffold_7	.	SO:0002137	18836149	18836450	0	-	.	name=TRBV6-1|P V-EXON;strand=-;chrom=manual_scaffold_7;note=stop codon in L-PART1
manual_scaffold_7	.	SO:0000162	18836451	18836452	0	-	.	name=TRBV6-1|P ACCEPTOR-SPLICE;strand=-;chrom=manual_scaffold_7
manual_scaffold_7	.	SO:0000162	18836756	18836757	0	-	.	name=TRBV6-1|P DONOR-SPLICE;strand=-;chrom=manual_scaffold_7
manual_scaffold_7	.	SO:0002137	18836758	18836806	0	-	.	name=TRBV6-1|P L-PART1;strand=-;chrom=manual_scaffold_7
manual_scaffold_7	.	SO:0000301	18845302	18845340	0	-	.	name=TRBV5-1|F V-RS;strand=-;chrom=manual_scaffold_7
manual_scaffold_7	.	SO:0002137	18845341	18845625	0	-	.	name=TRBV5-1|F V-EXON;strand=-;chrom=manual_scaffold_7;note=unusual motif FYC
manual_scaffold_7	.	SO:0002137	18845341	18845614	0	-	.	name=TRBV5-1|F V-REGION;strand=-;chrom=manual_scaffold_7
manual_scaffold_7	.	SO:0000162	18845626	18845627	0	-	.	name=TRBV5-1|F ACCEPTOR-SPLICE;strand=-;chrom=manual_scaffold_7
manual_scaffold_7	.	SO:0000162	18845938	18845939	0	-	.	name=TRBV5-1|F DONOR-SPLICE;strand=-;chrom=manual_scaffold_7
manual_scaffold_7	.	SO:0002137	18845940	18845988	0	-	.	name=TRBV5-1|F L-PART1;strand=-;chrom=manual_scaffold_7
manual_scaffold_7	.	SO:0000301	18861057	18861095	0	-	.	name=TRBV4-1|F V-RS;strand=-;chrom=manual_scaffold_7
manual_scaffold_7	.	SO:0002137	18861096	18861391	0	-	.	name=TRBV4-1|F V-EXON;strand=-;chrom=manual_scaffold_7
manual_scaffold_7	.	SO:0002137	18861096	18861380	0	-	.	name=TRBV4-1|F V-REGION;strand=-;chrom=manual_scaffold_7
manual_scaffold_7	.	SO:0000162	18861392	18861393	0	-	.	name=TRBV4-1|F ACCEPTOR-SPLICE;strand=-;chrom=manual_scaffold_7
manual_scaffold_7	.	SO:0000162	18862013	18862014	0	-	.	name=TRBV4-1|F DONOR-SPLICE;strand=-;chrom=manual_scaffold_7
manual_scaffold_7	.	SO:0002137	18862015	18862066	0	-	.	name=TRBV4-1|F L-PART1;strand=-;chrom=manual_scaffold_7
manual_scaffold_7	.	SO:0000301	18868055	18868093	0	-	.	name=TRBV3-5|F V-RS;strand=-;chrom=manual_scaffold_7
manual_scaffold_7	.	SO:0002137	18868094	18868387	0	-	.	name=TRBV3-5|F V-EXON;strand=-;chrom=manual_scaffold_7;note=unusual motif IYC
manual_scaffold_7	.	SO:0002137	18868094	18868376	0	-	.	name=TRBV3-5|F V-REGION;strand=-;chrom=manual_scaffold_7
manual_scaffold_7	.	SO:0000162	18868388	18868389	0	-	.	name=TRBV3-5|F ACCEPTOR-SPLICE;strand=-;chrom=manual_scaffold_7
manual_scaffold_7	.	SO:0000162	18868760	18868761	0	-	.	name=TRBV3-5|F DONOR-SPLICE;strand=-;chrom=manual_scaffold_7
manual_scaffold_7	.	SO:0002137	18868762	18868810	0	-	.	name=TRBV3-5|F L-PART1;strand=-;chrom=manual_scaffold_7
manual_scaffold_7	.	SO:0000301	18880758	18880796	0	-	.	name=TRBV3-4|F V-RS;strand=-;chrom=manual_scaffold_7
manual_scaffold_7	.	SO:0002137	18880797	18881090	0	-	.	name=TRBV3-4|F V-EXON;strand=-;chrom=manual_scaffold_7;note=unusual motif IYC
manual_scaffold_7	.	SO:0002137	18880797	18881079	0	-	.	name=TRBV3-4|F V-REGION;strand=-;chrom=manual_scaffold_7
manual_scaffold_7	.	SO:0000162	18881091	18881092	0	-	.	name=TRBV3-4|F ACCEPTOR-SPLICE;strand=-;chrom=manual_scaffold_7
manual_scaffold_7	.	SO:0000162	18881464	18881465	0	-	.	name=TRBV3-4|F DONOR-SPLICE;strand=-;chrom=manual_scaffold_7
manual_scaffold_7	.	SO:0002137	18881466	18881514	0	-	.	name=TRBV3-4|F L-PART1;strand=-;chrom=manual_scaffold_7
manual_scaffold_7	.	SO:0000301	18902610	18902648	0	-	.	name=TRBV3-3|F V-RS;strand=-;chrom=manual_scaffold_7
manual_scaffold_7	.	SO:0002137	18902649	18902942	0	-	.	name=TRBV3-3|F V-EXON;strand=-;chrom=manual_scaffold_7
manual_scaffold_7	.	SO:0002137	18902649	18902931	0	-	.	name=TRBV3-3|F V-REGION;strand=-;chrom=manual_scaffold_7
manual_scaffold_7	.	SO:0000162	18902943	18902944	0	-	.	name=TRBV3-3|F ACCEPTOR-SPLICE;strand=-;chrom=manual_scaffold_7
manual_scaffold_7	.	SO:0000162	18903318	18903319	0	-	.	name=TRBV3-3|F DONOR-SPLICE;strand=-;chrom=manual_scaffold_7
manual_scaffold_7	.	SO:0002137	18903320	18903365	0	-	.	name=TRBV3-3|F L-PART1;strand=-;chrom=manual_scaffold_7
manual_scaffold_7	.	SO:0000301	18914425	18914463	0	-	.	name=TRBV3-2|F V-RS;strand=-;chrom=manual_scaffold_7
manual_scaffold_7	.	SO:0002137	18914464	18914757	0	-	.	name=TRBV3-2|F V-EXON;strand=-;chrom=manual_scaffold_7;note=unusual motif IYC
manual_scaffold_7	.	SO:0002137	18914464	18914746	0	-	.	name=TRBV3-2|F V-REGION;strand=-;chrom=manual_scaffold_7
manual_scaffold_7	.	SO:0000162	18914758	18914759	0	-	.	name=TRBV3-2|F ACCEPTOR-SPLICE;strand=-;chrom=manual_scaffold_7
manual_scaffold_7	.	SO:0000162	18915133	18915134	0	-	.	name=TRBV3-2|F DONOR-SPLICE;strand=-;chrom=manual_scaffold_7
manual_scaffold_7	.	SO:0002137	18915135	18915180	0	-	.	name=TRBV3-2|F L-PART1;strand=-;chrom=manual_scaffold_7
manual_scaffold_7	.	SO:0000301	18926244	18926282	0	-	.	name=TRBV3-1|F V-RS;strand=-;chrom=manual_scaffold_7
manual_scaffold_7	.	SO:0002137	18926283	18926576	0	-	.	name=TRBV3-1|F V-EXON;strand=-;chrom=manual_scaffold_7
manual_scaffold_7	.	SO:0002137	18926283	18926565	0	-	.	name=TRBV3-1|F V-REGION;strand=-;chrom=manual_scaffold_7
manual_scaffold_7	.	SO:0000162	18926577	18926578	0	-	.	name=TRBV3-1|F ACCEPTOR-SPLICE;strand=-;chrom=manual_scaffold_7
manual_scaffold_7	.	SO:0000162	18926948	18926949	0	-	.	name=TRBV3-1|F DONOR-SPLICE;strand=-;chrom=manual_scaffold_7
manual_scaffold_7	.	SO:0002137	18926950	18926995	0	-	.	name=TRBV3-1|F L-PART1;strand=-;chrom=manual_scaffold_7
manual_scaffold_7	.	SO:0000301	18949767	18949805	0	-	.	name=TRBV2-1|F V-RS;strand=-;chrom=manual_scaffold_7
manual_scaffold_7	.	SO:0002137	18949806	18950093	0	-	.	name=TRBV2-1|F V-EXON;strand=-;chrom=manual_scaffold_7
manual_scaffold_7	.	SO:0002137	18949806	18950082	0	-	.	name=TRBV2-1|F V-REGION;strand=-;chrom=manual_scaffold_7
manual_scaffold_7	.	SO:0000162	18950094	18950095	0	-	.	name=TRBV2-1|F ACCEPTOR-SPLICE;strand=-;chrom=manual_scaffold_7
manual_scaffold_7	.	SO:0000162	18950478	18950479	0	-	.	name=TRBV2-1|F DONOR-SPLICE;strand=-;chrom=manual_scaffold_7
manual_scaffold_7	.	SO:0002137	18950480	18950528	0	-	.	name=TRBV2-1|F L-PART1;strand=-;chrom=manual_scaffold_7
manual_scaffold_7	.	SO:0000301	18966457	18966495	0	-	.	name=TRBV1-6|F V-RS;strand=-;chrom=manual_scaffold_7
manual_scaffold_7	.	SO:0002137	18966496	18966783	0	-	.	name=TRBV1-6|F V-EXON;strand=-;chrom=manual_scaffold_7
manual_scaffold_7	.	SO:0002137	18966496	18966778	0	-	.	name=TRBV1-6|F V-REGION;strand=-;chrom=manual_scaffold_7
manual_scaffold_7	.	SO:0000162	18966784	18966785	0	-	.	name=TRBV1-6|F ACCEPTOR-SPLICE;strand=-;chrom=manual_scaffold_7
manual_scaffold_7	.	SO:0000162	18967075	18967076	0	-	.	name=TRBV1-6|F DONOR-SPLICE;strand=-;chrom=manual_scaffold_7
manual_scaffold_7	.	SO:0002137	18967077	18967125	0	-	.	name=TRBV1-6|F L-PART1;strand=-;chrom=manual_scaffold_7
manual_scaffold_7	.	SO:0000301	18974659	18974697	0	-	.	name=TRBV1-5|ORF V-RS;strand=-;chrom=manual_scaffold_7
manual_scaffold_7	.	SO:0002137	18974698	18974997	0	-	.	name=TRBV1-5|ORF V-EXON;strand=-;chrom=manual_scaffold_7;note=unusual SA | noSignal
manual_scaffold_7	.	SO:0000162	18974998	18974999	0	-	.	name=TRBV1-5|ORF ACCEPTOR-SPLICE;strand=-;chrom=manual_scaffold_7
manual_scaffold_7	.	SO:0000162	18975229	18975230	0	-	.	name=TRBV1-5|ORF DONOR-SPLICE;strand=-;chrom=manual_scaffold_7
manual_scaffold_7	.	SO:0002137	18975231	18975288	0	-	.	name=TRBV1-5|ORF L-PART1;strand=-;chrom=manual_scaffold_7
manual_scaffold_7	.	SO:0000301	18978243	18978281	0	-	.	name=TRBV1-4|F V-RS;strand=-;chrom=manual_scaffold_7
manual_scaffold_7	.	SO:0002137	18978282	18978569	0	-	.	name=TRBV1-4|F V-EXON;strand=-;chrom=manual_scaffold_7
manual_scaffold_7	.	SO:0002137	18978282	18978567	0	-	.	name=TRBV1-4|F V-REGION;strand=-;chrom=manual_scaffold_7
manual_scaffold_7	.	SO:0000162	18978570	18978571	0	-	.	name=TRBV1-4|F ACCEPTOR-SPLICE;strand=-;chrom=manual_scaffold_7
manual_scaffold_7	.	SO:0000162	18978820	18978821	0	-	.	name=TRBV1-4|F DONOR-SPLICE;strand=-;chrom=manual_scaffold_7
manual_scaffold_7	.	SO:0002137	18978822	18978879	0	-	.	name=TRBV1-4|F L-PART1;strand=-;chrom=manual_scaffold_7
manual_scaffold_7	.	SO:0000301	19030773	19030811	0	-	.	name=TRBV1-3|F V-RS;strand=-;chrom=manual_scaffold_7
manual_scaffold_7	.	SO:0002137	19030812	19031099	0	-	.	name=TRBV1-3|F V-EXON;strand=-;chrom=manual_scaffold_7
manual_scaffold_7	.	SO:0002137	19030812	19031097	0	-	.	name=TRBV1-3|F V-REGION;strand=-;chrom=manual_scaffold_7
manual_scaffold_7	.	SO:0000162	19031100	19031101	0	-	.	name=TRBV1-3|F ACCEPTOR-SPLICE;strand=-;chrom=manual_scaffold_7
manual_scaffold_7	.	SO:0000162	19031349	19031350	0	-	.	name=TRBV1-3|F DONOR-SPLICE;strand=-;chrom=manual_scaffold_7
manual_scaffold_7	.	SO:0002137	19031351	19031408	0	-	.	name=TRBV1-3|F L-PART1;strand=-;chrom=manual_scaffold_7
manual_scaffold_7	.	SO:0000301	19082972	19083010	0	-	.	name=TRBV1-2|ORF V-RS;strand=-;chrom=manual_scaffold_7
manual_scaffold_7	.	SO:0002137	19083011	19083292	0	-	.	name=TRBV1-2|ORF V-EXON;strand=-;chrom=manual_scaffold_7;note=L-PART1 not mapping
manual_scaffold_7	.	SO:0000162	19083293	19083294	0	-	.	name=TRBV1-2|ORF ACCEPTOR-SPLICE;strand=-;chrom=manual_scaffold_7
manual_scaffold_7	.	SO:0000301	19121771	19121809	0	-	.	name=TRBV1-1|F V-RS;strand=-;chrom=manual_scaffold_7
manual_scaffold_7	.	SO:0002137	19121810	19122097	0	-	.	name=TRBV1-1|F V-EXON;strand=-;chrom=manual_scaffold_7
manual_scaffold_7	.	SO:0002137	19121810	19122095	0	-	.	name=TRBV1-1|F V-REGION;strand=-;chrom=manual_scaffold_7
manual_scaffold_7	.	SO:0000162	19122098	19122099	0	-	.	name=TRBV1-1|F ACCEPTOR-SPLICE;strand=-;chrom=manual_scaffold_7
manual_scaffold_7	.	SO:0000162	19122347	19122348	0	-	.	name=TRBV1-1|F DONOR-SPLICE;strand=-;chrom=manual_scaffold_7
manual_scaffold_7	.	SO:0002137	19122349	19122406	0	-	.	name=TRBV1-1|F L-PART1;strand=-;chrom=manual_scaffold_7
