# Supplementary material for: Unique TCR loci architecture in newts: TRA and TRD separation in Pleurodeles waltl
Source: Front Immunol. 2025 Nov 28;16:1696217. doi: 10.3389/fimmu.2025.1696217 (PMC12698447; doi:10.3389/fimmu.2025.1696217)
Supplement: Supplementary file 2 [file DataSheet2.zip › Hap2_TRD_annotations.gff]

##gff-version	3
manual_scaffold_6	.	SO:0002137	1043651231	1043651292	0	.	.	name=TRDh2V3-1|P L-PART1;strand=+;chrom=manual_scaffold_6
manual_scaffold_6	.	SO:0000162	1043651293	1043651294	.	.	.	name=TRDh2V3-1|P DONOR-SPLICE;strand=+;chrom=manual_scaffold_6
manual_scaffold_6	.	SO:0000162	1043651356	1043651357	.	.	.	name=TRDh2V3-1|P ACCEPTOR-SPLICE;strand=+;chrom=manual_scaffold_6
manual_scaffold_6	.	SO:0002137	1043651358	1043651557	0	.	.	name=TRDh2V3-1|P V-EXON;strand=+;chrom=manual_scaffold_6;note=RSS fail | no conserved residues |trunked sequence
manual_scaffold_6	.	SO:0002137	1043741439	1043741484	.	.	.	name=TRDh2V1-1_2-1|F L-PART1;strand=+;chrom=manual_scaffold_6;note=single L-PART1 for two V segments
manual_scaffold_6	.	SO:0002137	1043741485	1043741486	.	.	.	name=TRDh2V1-1_2-1|F DONOR-SPLICE;strand=+;chrom=manual_scaffold_6;note=single L-PART1 for two V segments
manual_scaffold_6	.	SO:0000162	1043743700	1043743701	.	.	.	name=TRDh2V1-1|F ACCEPTOR-SPLICE;strand=+;chrom=manual_scaffold_6
manual_scaffold_6	.	SO:0002137	1043743702	1043743999	0	.	.	name=TRDh2V1-1|F V-EXON;strand=+;chrom=manual_scaffold_6
manual_scaffold_6	.	SO:0002137	1043743716	1043743999	.	.	.	name=TRDh2V1-1|F V-REGION;strand=+;chrom=manual_scaffold_6
manual_scaffold_6	.	SO:0000301	1043744000	1043744038	.	.	.	name=TRDh2V1-1|F V-RS;strand=+;chrom=manual_scaffold_6
manual_scaffold_6	.	SO:0000162	1043746396	1043746397	.	.	.	name=TRDh2V2-1|F ACCEPTOR-SPLICE;strand=+;chrom=manual_scaffold_6
manual_scaffold_6	.	SO:0002137	1043746398	1043746715	0	.	.	name=TRDh2V2-1|F V-EXON;strand=+;chrom=manual_scaffold_6
manual_scaffold_6	.	SO:0002137	1043746409	1043746715	.	.	.	name=TRDh2V2-1|F V-REGION;strand=+;chrom=manual_scaffold_6
manual_scaffold_6	.	SO:0000301	1043746716	1043746754	.	.	.	name=TRDh2V2-1|F V-RS;strand=+;chrom=manual_scaffold_6
manual_scaffold_6	.	SO:0000301	1043946892	1043946919	.	.	.	name=TRDh2J1-1|F J-RS;strand=+;chrom=manual_scaffold_6
manual_scaffold_6	.	SO:0002136	1043946920	1043946986	0	.	.	name=TRDh2J1-1|F J-EXON;strand=+;chrom=manual_scaffold_6
manual_scaffold_6	.	SO:0000162	1043946987	1043946988	.	.	.	name=TRDh2J1-1|F DONOR-SPLICE;strand=+;chrom=manual_scaffold_6
manual_scaffold_6	.	SO:0002134	1043952818	1043953096	0	.	.	name=TRDh2C1|F EX1;strand=+;chrom=manual_scaffold_6
manual_scaffold_6	.	SO:0002134	1043985754	1043985822	0	.	.	name=TRDh2C1|F EX2;strand=+;chrom=manual_scaffold_6
manual_scaffold_6	.	SO:0002134	1044015085	1044015200	0	.	.	name=TRDh2C1|F EX3;strand=+;chrom=manual_scaffold_6;note=partial exon
manual_scaffold_6	.	SO:0002134	1044868991	1044869106	0	-	.	name=TRDh2C2|F EX3;strand=-;chrom=manual_scaffold_6;note=partial exon
manual_scaffold_6	.	SO:0002134	1044889709	1044889777	0	-	.	name=TRDh2C2|F EX2;strand=-;chrom=manual_scaffold_6
manual_scaffold_6	.	SO:0002134	1044932812	1044933090	0	-	.	name=TRDh2C2|F EX1;strand=-;chrom=manual_scaffold_6
manual_scaffold_6	.	SO:0000162	1044939225	1044939226	.	-	.	name=TRDh2J2-3|F DONOR-SPLICE;strand=-;chrom=manual_scaffold_6
manual_scaffold_6	.	SO:0002136	1044939227	1044939287	0	-	.	name=TRDh2J2-3|F J-EXON;strand=-;chrom=manual_scaffold_6
manual_scaffold_6	.	SO:0000301	1044939288	1044939315	.	-	.	name=TRDh2J2-3|F J-RS;strand=-;chrom=manual_scaffold_6
manual_scaffold_6	.	SO:0000162	1044943560	1044943561	.	-	.	name=TRDh2J2-2|F DONOR-SPLICE;strand=-;chrom=manual_scaffold_6
manual_scaffold_6	.	SO:0002136	1044943562	1044943629	0	-	.	name=TRDh2J2-2|F J-EXON;strand=-;chrom=manual_scaffold_6
manual_scaffold_6	.	SO:0000301	1044943630	1044943657	.	-	.	name=TRDh2J2-2|F J-RS;strand=-;chrom=manual_scaffold_6
manual_scaffold_6	.	SO:0000162	1044959861	1044959862	.	-	.	name=TRDh2JV|F DONOR-SPLICE;strand=-;chrom=manual_scaffold_6
manual_scaffold_6	.	SO:0002133	1044959863	1044960234	.	-	.	name=TRDh2JV|F JV-EXON;strand=-;chrom=manual_scaffold_6;note=germline joint VJ segment
manual_scaffold_6	.	SO:0002137	1044959924	1044960220	.	-	.	name=TRDh2JV|F V-REGION;strand=-;chrom=manual_scaffold_6;note=viritual segment as VJ are germline-joint
manual_scaffold_6	.	SO:0000162	1044960235	1044960236	.	-	.	name=TRDh2JV|F ACCEPTOR-SPLICE;strand=-;chrom=manual_scaffold_6
manual_scaffold_6	.	SO:0000301	1044966224	1044966262	.	-	.	name=TRDh2V2-2|F V-RS;strand=-;chrom=manual_scaffold_6
manual_scaffold_6	.	SO:0002137	1044966263	1044966560	0	-	.	name=TRDh2V2-2|F V-EXON;strand=-;chrom=manual_scaffold_6
manual_scaffold_6	.	SO:0002137	1044966263	1044966546	.	-	.	name=TRDh2V2-2|F V-REGION;strand=-;chrom=manual_scaffold_6
manual_scaffold_6	.	SO:0000162	1044966561	1044966562	.	-	.	name=TRDh2V2-2|F ACCEPTOR-SPLICE;strand=-;chrom=manual_scaffold_6
manual_scaffold_6	.	SO:0002137	1044968780	1044968781	.	-	.	name=TRDh2V2-2_JV|F DONOR-SPLICE;strand=-;chrom=manual_scaffold_6;note=single L-PART1 for two V segments
manual_scaffold_6	.	SO:0002137	1044968782	1044968827	0	-	.	name=TRDh2V2-2_JV|F L-PART1;strand=-;chrom=manual_scaffold_6;note=single L-PART1 for two V segments
